# Supplementary material for: Genetic and evolution analysis of extrafloral nectary in cotton
Source: Plant Biotechnol J. 2020 Mar 10;18(10):2081–95. doi: 10.1111/pbi.13366 (PMC7540171; doi:10.1111/pbi.13366)
Supplement: Supplementary file 2 — Table S1 The panel information of investigated cotton species Table S2 The panel information of 215 accessions Table S3 Chi‐Square test for the ratio of nectary progenies to nectariless progenies Table S4 List of primers used in this study Table S5 The enriched components in the nectar mixture [file PBI-18-2081-s001.xlsx]

## Sheet: Table S1
Species names	Individual genome	Nectary
G. herbaceum Linnaeus	A1	YES
G. herbaceum subs. africanum Hutchinson	A1-a	YES
G. anomalum Wawra & Peyritsch	B1	YES
G. capitis-viridis Mauer	B3	YES
G. sturtianum Willis	C1	YES
G. robinsonii Mueller	C2	YES
G. thurberi Todaro	D2	YES
G. armourianum Kearney	D2-1	YES
G. harknessii Brandegee	D2-2	YES
G. davidsonii Kellogg	D3-d	YES
G. klotzschianum Andersson	D3-k	YES
G. aridum (Rose & Standley) Skovsted	D4	YES
G. raimondii Ulbrich	D5	YES
G. gossypioides (Ulbrich) Standley	D6	NO
G. lobatum Gentry	D7	YES
G. stocksii Masters in Hooke	E1	YES
G. incanum (Schwartz) Hillcoat	E4	YES
G. longicalyx Hutchinson & Lee	F1	YES
G. bickii Prokhanov	G1	YES
G. australe Mueller	G2	YES
G. nelsonii Fryxell	G3	YES
G. rotundifolium Fryxell, Craven & Stewart	K2	YES
G. hirsutum Linnaeus	（AD)1	YES
G. barbadense Linnaeus	（AD)2	YES
G. tomentosum Nuttall ex Seemann	（AD)3	NO
G. mustelinum Miers ex Watt	（AD)4	YES
G. darwinii Watt	（AD)5	YES
G. ekmanianum Wittmack	（AD)6	YES

## Sheet: Table S2
Accession ID	Name	Nectary	Ecological region
GA0001	ZheJiangYuYaoHuangDiDaBu	0	Yangtze River
GA0002	ZheJiangShangYuQingShanHongGeng	1	Yangtze River
GA0003	NaTongGuanYinHua	1	Yangtze River
GA0004	ShangHaiYingHuMian	1	Yangtze River
GA0005	ShanDongXiaoYuHua	1	Yellow River
GA0006	DingTaoZhongMian	1	Yellow River
GA0007	ChangZi-1	0	Yangtze River
GA0008	NanLingZhongMian	0	South China
GA0009	SuiXianZiHuaMian	0	Yellow River
GA0010	DanXianXiaoZiHua	1	Yellow River
GA0011	HuangZhou	1	Yangtze River
GA0012	TongNong-1	0	Yangtze River
GA0013	ZhongYinZaJiaoMian-4	1	Yangtze River
GA0014	ZhongYinZaJiaoMian-5	1	Yangtze River
GA0015	WanGuiChiWuZi	1	Yangtze River
GA0016	ShanDongXiaoGuangXu	1	Yellow River
GA0017	HuNaGuiYangTuMian	1	Yangtze River
GA0018	YuanShiZhongMian	1	Yellow River
GA0019	LiaoYang-1	1	Yellow River
GA0020	JiaDingZhongMian	1	Yangtze River
GA0021	ZheJiangYuYaoZiXueMianHua	1	Yangtze River
GA0022	ZheJiangShangYuDaKeLuShu	1	Yangtze River
GA0023	AnGuoLiuShuangShuDaQingJie	1	Yellow River
GA0024	ShiXiYa-1	1	Yellow River
GA0025	XiaoGanTieZiXiaoYiHua	1	Yangtze River
GA0026	ShangQiuXiaoBaiHua	1	Yellow River
GA0027	JiangSuChangShuHeiZi	1	Yangtze River
GA0028	XiaoBaiHua(HaiMen)	0	Yangtze River
GA0029	JiangSuHongJingJiJiao	1	Yangtze River
GA0030	IndiaN.V50-70	0	Exotic
GA0031	NaTongQingJingJiJiaoYaLingGuoHuangHua	0	Yangtze River
GA0032	NaTongZiJingJiJiaoBaiHuaHongXin	1	Yangtze River
GA0033	JiangSuChangShuJiJiaoMian	1	Yangtze River
GA0034	119S	0	Exotic
GA0035	PingZhanZhaiZhongMian	1	South China
GA0036	LiaoZhongHong	0	Yellow River
GA0037	JiangYinBaiZi	1	Yangtze River
GA0038	BaoShanTuMian	1	South China
GA0039	SuiXianBaiZi	1	Yangtze River
GA0040	YunNanHuangRongTumian	1	South China
GA0041	XiWang-1	1	Yellow River
GA0042	TieMuChi	1	Yellow River
GA0043	GeBeiMian	1	South China
GA0044	SuBianTieZi	1	Yangtze River
GA0045	LiaoNingZhongMian	1	Yellow River
GA0046	KaiYuanTuMian	1	South China
GA0047	XiaoGanTieZiDaYiHua	1	Yangtze River
GA0048	HuangGangAiJiaoCha	1	Yangtze River
GA0049	WanZiZhongMian	1	Yellow River
GA0050	DaYeXiRongJian	0	Yangtze River
GA0051	NaTongQingJingTongMian	1	Yangtze River
GA0052	HaiMenLuHeZi	1	Yangtze River
GA0053	HaiMenZiMianHua	1	Yangtze River
GA0054	HaiMenJiJiaoMian	1	Yangtze River
GA0055	HaiMenHuangHuaQingJingJiJiaoMian	0	Yangtze River
GA0056	SiYangCangJiQingJingZhongMian	1	Yangtze River
GA0057	JiangSuXuZhouZhongMian	0	Yangtze River
GA0058	TangShanBaiZiZhongMian	0	Yangtze River
GA0059	PiaoYangTieZi	1	Yangtze River
GA0060	BaiWanMian83-4	1	Yangtze River
GA0061	ChangShuChangYinBaiHua	1	Yangtze River
GA0062	JiangSuChangShuLongZhong-1	1	Yangtze River
GA0063	JiangSuChangShuYangMaoBai	1	Yangtze River
GA0064	JiangYinBaiZi111	1	Yangtze River
GA0065	JiangYinJiJiaoMianGuangZi	0	Yangtze River
GA0066	ShangHaiDaZiMian	1	Yangtze River
GA0067	ShangHaiJinJiaHuaZi	1	Yangtze River
GA0068	JiaDingBaiZi	0	Yangtze River
GA0069	PuDongHuoJiMian	1	Yangtze River
GA0070	JiangSuChuanShaQingJingZhongMian	1	Yangtze River
GA0071	JiangSuFengXianZhongMian	1	Yangtze River
GA0072	QingPuXiaoZiZhongMian	0	Yangtze River
GA0073	BaoShanZiHua	1	Yangtze River
GA0074	ZheJiangXiaoShanZiHongGengDaKeMianBaiZi	1	Yangtze River
GA0075	ZheJiangXiaoShanZiHongGengDaKeMianGuangZi	1	Yangtze River
GA0076	PingHuXiaoZhongHuiZi	1	Yangtze River
GA0077	ZheJiangHaiYanLuShu	1	Yangtze River
GA0078	ZheJiangDingHaiZhongMian	0	Yangtze River
GA0079	AnHuiShuChengZhongMian	1	Yangtze River
GA0080	AnHuiFuYangEYangHua	1	Yangtze River
GA0081	AnHuiFuYangZiSeXiaoHua	1	Yangtze River
GA0082	AnHuiChuXianXiaoZiMian	0	Yangtze River
GA0083	AnHuiQuanJiaoZhongMian	0	Yangtze River
GA0084	AnHuiQuanJiaoXiaoZiMianMaoZi	0	Yangtze River
GA0085	AnHuiQuanJiaoXiaoZiMianGuangZi	1	Yangtze River
GA0086	AnHuiDingYuanZiHuaMian	0	Yangtze River
GA0087	FengYangZhongMian	0	Yangtze River
GA0088	HuaZhongZiGanZhongMian	1	Yangtze River
GA0089	TongChengZhongMianHuiZi	1	Yangtze River
GA0090	AnHuiGuiChiZhongMian	1	Yangtze River
GA0091	AnHuiGuiChiXiaoZiMianBaiZi	0	Yangtze River
GA0092	AnHuiGuiChiXiaoZiMianHuiZi	1	Yangtze River
GA0093	JiangXiXiuShuiZhongMianMaoZi	1	Yangtze River
GA0094	AnHuiTongLingZhongMian	1	Yangtze River
GA0095	XiaoGanQingPiSuZhongMianBaiZi(DaYiFen)	1	Yangtze River
GA0096	EChengXianZhongMian	1	Yangtze River
GA0097	JiangLingZhongMian	1	Yangtze River
GA0098	HuNaMaYangTieZiMian	0	Yangtze River
GA0099	HuNaChangSuiTieZiMian	0	Yangtze River
GA0100	SiChuanShuangLiuZhongMian	1	Yangtze River
GA0101	SiChuanMianYangZhongMian	1	Yangtze River
GA0102	SiChuanSuiNingZhongMianHuiZi	1	Yangtze River
GA0103	SiChuanSuiNingZhongMianBaiZi	1	Yangtze River
GA0104	SiChuanSuiNingZhongMianGuangZi	1	Yangtze River
GA0105	SiChuanZiZhongZhongMian	1	Yangtze River
GA0106	SiChuanFuShunZhongMian	0	Yangtze River
GA0107	GuiZhouJianHeZhongMian	1	South China
GA0108	GuiZhouJinPingZhongMian	1	South China
GA0109	GuangXiZuoXianZhongMian	1	South China
GA0110	GuangXiTianBaoXianZhongMian	0	South China
GA0111	ShanDongHuiMinLunShanXiaoMian	1	Yellow River
GA0112	ShanDongJiYangXiaoMian200	1	Yellow River
GA0113	HeNaShangQiuHuiZi	0	Yellow River
GA0114	HeNaHuaiYangTuMianBaiZi	1	Yellow River
GA0115	HeNaHuaiYangTuMianGuangZi	0	Yellow River
GA0116	HeNaShangCaiZhongMian	0	Yellow River
GA0117	ShanXiLinFenDongMaCeZhongMian	1	Yellow River
GA0118	ShanXiNaZhengZhongMian	1	Yellow River
GA0119	MeiZhongMian	1	Exotic
GA0120	ShanDongHuiMinYiWoHou	1	Yellow River
GA0121	XiaoZiJieMian	1	Yellow River
GA0122	SiHuaZhongMian	0	Yellow River
GA0123	LeTingXiaoHeiZi	1	Yellow River
GA0124	AKeXiaoYangHua	1	Yellow River
GA0125	ZiJieZiHeZhongMian	0	Yellow River
GA0126	YuXi3-3	1	Yellow River
GA0127	ZhongMian-6	1	Yellow River
GA0128	ChiMuBaiZhong	1	Yellow River
GA0129	ZhongYinZaJiaoZhong	1	Yangtze River
GA0130	YuYaoZiBaiYi	1	Yangtze River
GA0131	MoYangXiaoHua	1	South China
GA0132	LuoKunQuXiaoHua	1	South China
GA0133	NaYeXiaoHua	1	South China
GA0134	PingLeXiaoHua	1	South China
GA0135	XiaZhaiXiaoHua	1	South China
GA0136	FuChuanJiangTangZhongMian	0	South China
GA0137	PingGuoJiuPingZhongMian	0	South China
GA0138	SanJiangBaJiangZongXuZhongMian	0	South China
GA0139	ShiQianZhongMian	0	South China
GA0140	ChangShunDaiHuaXiaoHua	1	South China
GA0141	CongJiangZhongMian	1	South China
GA0142	AnLongXiaoHua	0	South China
GA0143	ZhenFengTuMian	1	South China
GA0144	ChangRongZhongMian	1	-
GA0145	XiuShuiZhongMianGuangZi	1	Yangtze River
GA0146	MeiZhongMian971(MaoZi)	1	Exotic
GA0147	ShuLuBaiHuaBai	1	Yellow River
GA0148	WanXianZiJieXiaoBaiHua	1	Yellow River
GA0149	MeiZhongMian971(GuangZi)	1	Exotic
GA0150	RuDongJiJiaoYaGuo	1	Yangtze River
GA0151	ChangShuXiaoBaiZi	0	Yangtze River
GA0152	ZheJiangZhenHaiHouShiHongJingZhongMian	1	Yangtze River
GA0153	QiangWeiNaLiangZhongMian-1	1	South China
GA0154	WangMoSangLangDaMianHua	1	South China
GA0155	ShiJiaZhuangJianMian	1	Yellow River
GA0156	BaMaNaTaoZhongMian	1	South China
GA0157	PingDongXiaoHua	1	South China
GA0158	AnGuoBaiJieBaiHua	1	Yellow River
GA0159	ZheJiangHaiYanHongGeng	1	Yangtze River
GA0160	SanJiangBaJiangZhongMian	1	South China
GA0161	AnHuiXuanChengZhongMianGuangZi	0	Yangtze River
GA0162	AnHuiLiuAnDaHuaMaoZi	1	Yangtze River
GA0163	AnHuiFeiXiXiaoHeiZi	0	Yangtze River
GA0164	SongJiangBaiZi	1	Yangtze River
GA0165	FaKuBaiZi	1	Yellow River
GA0166	HeNanShangQiuHeiZi	0	Yellow River
GA0167	ZiHeZhongMian	0	Yellow River
GA0168	BaiJieMian	1	Yellow River
GA0169	DongLanChangJingZhongMian	1	South China
GA0170	TaiCangBaiZi(Liu)	1	Yangtze River
GA0171	ZhaoXianHongJieMian	1	Yellow River
GA0172	PingHuXiaoZhongGuangZi	0	Yangtze River
GA0173	TuQiaoXiaoHua	0	South China
GA0174	JiJiaoZhongMian	1	-
GA0175	JiangYinBaiZi102	1	Yangtze River
GA0176	NaShangQuXiaoHua	1	South China
GA0177	ZhaoXianDaQingJie	1	Yellow River
GA0178	AnHuiHuaiNingXianHeiZi	0	Yangtze River
GA0179	GuangXiFuZhongZhongMian	0	South China
GA0180	LianHuaZhongMian	1	Yangtze River
GA0181	LinZeZhongMian	1	Yellow River
GA0182	DaYeDaRong	1	Yangtze River
GA0183	ChiMuHeiZhong	1	Yellow River
GA0184	HengFengTieZi	1	Yangtze River
GA0185	XinPuXiaoHua	1	South China
GA0186	JingXiSuiHuaiZhongMian	1	South China
GA0187	LeYeLuoXiZhongMian1-3	1	South China
GA0188	ZheJiangJinHuaZhongMian	1	Yangtze River
GA0189	XiaoMaoZi	1	Yellow River
GA0190	YunNaFuNingZhongMian	0	South China
GA0191	MengLaZhongMian	0	South China
GA0192	ZongXuXiaoBenHua	1	Yellow River
GA0193	XueGuanXiaoHua	1	South China
GA0194	DongXiangTieZi	0	Yangtze River
GA0195	AnHuiXuanChengZhongZiMianBaiZi	1	Yangtze River
GA0196	MoJiangNaHaZhongMian	1	South China
GA0197	AnHuiTongChengZhongMianGuangZi	0	Yangtze River
GA0198	FuJianShenShanXiangZiHuaZhongMian	0	South China
GA0199	DingXianXiaoBaiJieMian	1	Yellow River
GA0200	GanSuWuDuZhongMian	1	Yellow River
GA0201	GaoTaiZhongMian	1	Yellow River
GA0202	XinPingTuMian	1	South China
GA0203	DaZiJieMian	1	Yellow River
GA0204	XinGanZhongMian	1	South China
GA0205	XiaoBaiHuaZhongMian	1	Yellow River
GA0206	NanDanBaDiZhongMian	1	South China
GA0207	ZiYunXiaoHua	1	South China
GA0208	DaGuanXiaoHua	1	South China
GA0209	NanDanHuaiLiZhongMian	0	South China
GA0210	ZiJingZhongMian	1	South China
GA0211	DuiHua	1	Yellow River
GA0212	JinXianZhongMian	1	Yellow River
GA0213	AnHuiTaiHeShuangFuQuXinGouXiang	0	Yangtze River
GA0214	BaiMiLaHuangHuaHeiZi	1	Exotic
GA0215	DeBaoBaTouZhongMian	1	South China

## Sheet: Table S3
Chi-Square Test for Specified Proportions
necyary	Frequency	Percent	test Percent	Cumulative Frequency	Cumulative Percent
Y	3677	76.3	75	3677	76.3
N	1142	23.7	25	4819	100
		Chi-Square	4.3578
		DF	1
		Pr > ChiSq	<0.0368
c2=4.3578<c20.01=6.63 fit on 3:1

## Sheet: Table S4
Primer name	Primer sequences (5-3’)	Application	Target genes
A12-1st-1_F	GGGCTTGATTGACTTACTTATCAAA	Gene mapping with SSR primers	Not applicable
A12-1st-1_R	AAACATTTCGAAGGTAGCAGGA	Gene mapping with SSR primers	Not applicable
A12-1st-4_F	AAATGGAGTAATTTGCAGACATAA	Gene mapping with SSR primers	Not applicable
A12-1st-4_R	TTGTTTGGCAGATTTCCTGA	Gene mapping with SSR primers	Not applicable
A12-1st-7_F	ATTAAAGGCGAAGCGACAGA	Gene mapping with SSR primers	Not applicable
A12-1st-7_R	ATGGGCTTACATGGCTCATT	Gene mapping with SSR primers	Not applicable
A12-1st-10_F	AAGAATGGAATTGCTGTGCC	Gene mapping with SSR primers	Not applicable
A12-1st-10_R	GCAAGTCTTTCAAGGATTCCA	Gene mapping with SSR primers	Not applicable
A12-1st-13_F	GCATTGTTGTCTTGCAGGTG	Gene mapping with SSR primers	Not applicable
A12-1st-13_R	AAAGTTAATGCTGCCCGAAA	Gene mapping with SSR primers	Not applicable
A12-1st-16_F	CGCTACCGAAGAGGATCATT	Gene mapping with SSR primers	Not applicable
A12-1st-16_R	GGTGTGGAAGAGAGAGTAGTGGA	Gene mapping with SSR primers	Not applicable
A12-1st-19_F	CAAACCATCGAATACCCTGT	Gene mapping with SSR primers	Not applicable
A12-1st-19_R	TGTATTCGGCTATGTGACTAACCT	Gene mapping with SSR primers	Not applicable
A12-1st-22_F	GCCTATGTTACTTGAGTTGTTCTTAAA	Gene mapping with SSR primers	Not applicable
A12-1st-22_R	TAACGTGGCTTTGGTTAGGG	Gene mapping with SSR primers	Not applicable
A12-1st-25_F	AACATTCTTCATTTGGGTAAACA	Gene mapping with SSR primers	Not applicable
A12-1st-25_R	GAGCAAACCTAAGAATTCTACATGC	Gene mapping with SSR primers	Not applicable
A12-1st-28_F	TGGCCTAGTGCAATTGAAGA	Gene mapping with SSR primers	Not applicable
A12-1st-28_R	TTTCCGTTGCAAGGTCATAA	Gene mapping with SSR primers	Not applicable
A12-1st-31_F	GCTCAAATTCTGTGGTGCAA	Gene mapping with SSR primers	Not applicable
A12-1st-31_R	CCACCTAAATTGATGAACAAGAA	Gene mapping with SSR primers	Not applicable
A12-1st-34_F	AGCATTCAGTTGAGCAAGCA	Gene mapping with SSR primers	Not applicable
A12-1st-34_R	TTCCTCCTTGGAATTGGAGA	Gene mapping with SSR primers	Not applicable
A12-1st-37_F	CGATAAGGCTTCGAGTTTCG	Gene mapping with SSR primers	Not applicable
A12-1st-37_R	GCTACCGCCAGTGACATGAT	Gene mapping with SSR primers	Not applicable
A12-1st-40_F	TTTGCAAATGAAATGGATTGA	Gene mapping with SSR primers	Not applicable
A12-1st-40_R	CAAATATCCAAATATCACAAATCTCA	Gene mapping with SSR primers	Not applicable
A12-1st-43_F	ATGGTGTAAGGCTGGTACGG	Gene mapping with SSR primers	Not applicable
A12-1st-43_R	CAGCTCAACCCACAGAGACA	Gene mapping with SSR primers	Not applicable
A12-1st-46_F	TCACAAATCATTAACTAAATAACGGAA	Gene mapping with SSR primers	Not applicable
A12-1st-46_R	TTTAATCAAATCACACAAATCTTGAA	Gene mapping with SSR primers	Not applicable
A12-1st-49_F	CCTGCGCCATTTGATTTAGT	Gene mapping with SSR primers	Not applicable
A12-1st-49_R	GCTGCATTTCAACCACTCAG	Gene mapping with SSR primers	Not applicable
A12-1st-52_F	ACATGGATCCTCCACCAAAC	Gene mapping with SSR primers	Not applicable
A12-1st-52_R	AAAGCCATTTCGCTCATTGT	Gene mapping with SSR primers	Not applicable
A12-1st-55_F	TGATTTGAGTGACAATTGAGTCC	Gene mapping with SSR primers	Not applicable
A12-1st-55_R	AAATGTAAATGAAATTTGGAGTGC	Gene mapping with SSR primers	Not applicable
A12-1st-58_F	ATCCAAACCCAAACCCAAAC	Gene mapping with SSR primers	Not applicable
A12-1st-58_R	AAACCATGCCGCTAATAATCA	Gene mapping with SSR primers	Not applicable
A12-1st-61_F	CGGTTCAATTCCAACCACTT	Gene mapping with SSR primers	Not applicable
A12-1st-61_R	GGAATGGCTTTGATTGGATG	Gene mapping with SSR primers	Not applicable
A12-1st-64_F	CAGACAGGCTTTGGTGAACA	Gene mapping with SSR primers	Not applicable
A12-1st-64_R	GCCACTTGAAGCCATGAGAT	Gene mapping with SSR primers	Not applicable
A12-1st-67_F	TGTTATTTGGCAGATTTCCTGA	Gene mapping with SSR primers	Not applicable
A12-1st-67_R	GCTGTAGTGAGGGAAAGTGGTT	Gene mapping with SSR primers	Not applicable
A12-1st-70_F	TGGTTTAGGTCGAACTCGAAAG	Gene mapping with SSR primers	Not applicable
A12-1st-70_R	TGCTCTGTCTGTTGGTTCTCC	Gene mapping with SSR primers	Not applicable
A12-1st-73_F	AGAATTAAGTGACCCAAATTCTTATT	Gene mapping with SSR primers	Not applicable
A12-1st-73_R	AGGCTTGCAAAGCCATATTC	Gene mapping with SSR primers	Not applicable
A12-1st-76_F	TATCCATGCCTTTAGGTCCG	Gene mapping with SSR primers	Not applicable
A12-1st-76_R	GCCCAGGACACTGAAACACT	Gene mapping with SSR primers	Not applicable
A12-1st-79_F	AAGGATGCCATCTACCTACAAA	Gene mapping with SSR primers	Not applicable
A12-1st-79_R	CACACCAGAACAACCATTCTGT	Gene mapping with SSR primers	Not applicable
A12-1st-82_F	TCTTTCCCGTCAACTTTGCT	Gene mapping with SSR primers	Not applicable
A12-1st-82_R	TGGTGTTGAATGAGAATTGTAGG	Gene mapping with SSR primers	Not applicable
A12-1st-85_F	GCCGGGAAACAATAACCTCT	Gene mapping with SSR primers	Not applicable
A12-1st-85_R	TGATTGATCCTGGTTCTACGC	Gene mapping with SSR primers	Not applicable
A12-1st-88_F	AAATTCCCGAGGTGTCGAT	Gene mapping with SSR primers	Not applicable
A12-1st-88_R	CTATGGCATCGGTGTGACAT	Gene mapping with SSR primers	Not applicable
A12-1st-91_F	TGACAATGAGGGTGGACAAA	Gene mapping with SSR primers	Not applicable
A12-1st-91_R	GTGAACCACCATAGCCGATT	Gene mapping with SSR primers	Not applicable
A12-1st-94_F	TTGGCCTTTGTTATGGTTGA	Gene mapping with SSR primers	Not applicable
A12-1st-94_R	TTTAACTCCCTATTTGGCAATTT	Gene mapping with SSR primers	Not applicable
A12-1st-97_F	TGCGTCTTATTAATAGAATTGACCA	Gene mapping with SSR primers	Not applicable
A12-1st-97_R	AAATTCGTTAGTGCTTTCACCT	Gene mapping with SSR primers	Not applicable
A12-1st-100_F	CAGCCAAATTCAATTACTAGGTAGC	Gene mapping with SSR primers	Not applicable
A12-1st-100_R	TCAATGGCAATTTGCTCAAG	Gene mapping with SSR primers	Not applicable
A12-1st-103_F	CAAACCCTAGTGGTTACCCG	Gene mapping with SSR primers	Not applicable
A12-1st-103_R	TTCATTCTCCATGGAAAGCTC	Gene mapping with SSR primers	Not applicable
A12-1st-106_F	TTTATTCCATTCATTTATCTGTCCA	Gene mapping with SSR primers	Not applicable
A12-1st-106_R	GGGAGGTAATAAATAAGCAGATCA	Gene mapping with SSR primers	Not applicable
A12-1st-109_F	AATGGGTGGATCAATAAATTATAAAG	Gene mapping with SSR primers	Not applicable
A12-1st-109_R	GAAAGTAAGTAGGAATCAAATCAACAA	Gene mapping with SSR primers	Not applicable
A12-1st-112_F	TTTGTTCATTCAGTTTCTTGCAG	Gene mapping with SSR primers	Not applicable
A12-1st-112_R	TTGGTCCATCTAAACGCAAC	Gene mapping with SSR primers	Not applicable
A12-1st-115_F	TTTCTCTACCCTGGCGGTTA	Gene mapping with SSR primers	Not applicable
A12-1st-115_R	TAACAACTGCCACCCATTCA	Gene mapping with SSR primers	Not applicable
A12-1st-118_F	CAAATTTAATACTGTTTGGGTTAAGA	Gene mapping with SSR primers	Not applicable
A12-1st-118_R	GCGGCATAATGCAAGTGTAA	Gene mapping with SSR primers	Not applicable
A12-1st-121_F	TGATCACCTTTCTCATGCAA	Gene mapping with SSR primers	Not applicable
A12-1st-121_R	CCCATCATCTCCTTGCTATCTT	Gene mapping with SSR primers	Not applicable
A12-1st-124_F	GAGCCCTCCCTGCTTAATTT	Gene mapping with SSR primers	Not applicable
A12-1st-124_R	ATACGTTGTACGCAGCTCCC	Gene mapping with SSR primers	Not applicable
A12-1st-127_F	GAGGTGTGGAGGCAAGTTGT	Gene mapping with SSR primers	Not applicable
A12-1st-127_R	TTTCCATAAGAGCCAAGCAA	Gene mapping with SSR primers	Not applicable
A12-1st-130_F	TCAGATTTGACTGCAAGTCTACATAA	Gene mapping with SSR primers	Not applicable
A12-1st-130_R	TGAGAAATTGAGATGTGAATGAAA	Gene mapping with SSR primers	Not applicable
A12-1st-133_F	CTGAGTTGGTATCCGGTTGA	Gene mapping with SSR primers	Not applicable
A12-1st-133_R	TTTGTAATCGAGTTGAGACACAAT	Gene mapping with SSR primers	Not applicable
A12-1st-136_F	GAAGTACGAATACAAATTAAAGGATGA	Gene mapping with SSR primers	Not applicable
A12-1st-136_R	GGAGCCAAATTGAAAGACAAA	Gene mapping with SSR primers	Not applicable
A12-1st-139_F	TTGGAAGTAAGGAACCAAATTAAA	Gene mapping with SSR primers	Not applicable
A12-1st-139_R	TTTATTTATTGCCCGTTCTTTG	Gene mapping with SSR primers	Not applicable
A12-1st-142_F	AAATGCACCGTTTCTTTGGT	Gene mapping with SSR primers	Not applicable
A12-1st-142_R	TAGGATGGTCTGAAATGCCC	Gene mapping with SSR primers	Not applicable
A12-1st-145_F	CATACAAATCAATTTCAATGCAG	Gene mapping with SSR primers	Not applicable
A12-1st-145_R	CAACGGGAGTTAGCTTGGAA	Gene mapping with SSR primers	Not applicable
A12-1st-148_F	CGGATCTGGCCATAACTTCT	Gene mapping with SSR primers	Not applicable
A12-1st-148_R	AGCATGAATTGCCACAAACA	Gene mapping with SSR primers	Not applicable
A12-1st-151_F	AGAGTGGCGTGAAGGAAGAA	Gene mapping with SSR primers	Not applicable
A12-1st-151_R	CCTTTCCAGCTGCTGTTGTT	Gene mapping with SSR primers	Not applicable
A12-1st-154_F	TCTTCAACCTTGTCGTTAGGG	Gene mapping with SSR primers	Not applicable
A12-1st-154_R	TTCGAATTCCATCTCACTCG	Gene mapping with SSR primers	Not applicable
A12-1st-157_F	TCACGAAATAACGCGATCAA	Gene mapping with SSR primers	Not applicable
A12-1st-157_R	TGGTTTCTGCGAACTGTGAG	Gene mapping with SSR primers	Not applicable
A12-1st-160_F	TGCAGCATTAAAGCTAAATGGA	Gene mapping with SSR primers	Not applicable
A12-1st-160_R	CACATGCACACACACACACA	Gene mapping with SSR primers	Not applicable
A12-1st-163_F	ATTCACATTCGGCAGTCACA	Gene mapping with SSR primers	Not applicable
A12-1st-163_R	TGAACGCTTTATGTATGTACCTTGA	Gene mapping with SSR primers	Not applicable
A12-1st-166_F	TGCACTACCACGTATTCACACA	Gene mapping with SSR primers	Not applicable
A12-1st-166_R	GTGCATTCGGTCTTTGGG	Gene mapping with SSR primers	Not applicable
A12-1st-169_F	CCTGCTGATGTCAGATCGTT	Gene mapping with SSR primers	Not applicable
A12-1st-169_R	TAATGGATCCAAAGGATGGC	Gene mapping with SSR primers	Not applicable
A12-1st-172_F	AGCTTTCAGTTGGCCTTTCA	Gene mapping with SSR primers	Not applicable
A12-1st-172_R	TGCATCAAATTATGCCTGGA	Gene mapping with SSR primers	Not applicable
A12-1st-175_F	TGGGACACAATTGGAAATGA	Gene mapping with SSR primers	Not applicable
A12-1st-175_R	TCAACGGATTCACTATCACCA	Gene mapping with SSR primers	Not applicable
A12-1st-178_F	AGCCCTTGTGAAGAGCATGA	Gene mapping with SSR primers	Not applicable
A12-1st-178_R	TGCCCTCCCTCAATACATTC	Gene mapping with SSR primers	Not applicable
A12-1st-181_F	GGGCTCAACTTTAATATAGGACCA	Gene mapping with SSR primers	Not applicable
A12-1st-181_R	AGCAGCTTTGAGCTTGCATC	Gene mapping with SSR primers	Not applicable
A12-1st-184_F	CCCACACATCTGATGAAATCC	Gene mapping with SSR primers	Not applicable
A12-1st-184_R	CTCTTAATGCTTGGCCTTGG	Gene mapping with SSR primers	Not applicable
A12-1st-187_F	GTACGCCGTCAGCTTTCTTC	Gene mapping with SSR primers	Not applicable
A12-1st-187_R	CGGTTGTGTTGGTGCATATC	Gene mapping with SSR primers	Not applicable
A12-1st-190_F	CCGCAGGTAACCCTCTATCA	Gene mapping with SSR primers	Not applicable
A12-1st-190_R	CGTCGATCAAATGACAATGG	Gene mapping with SSR primers	Not applicable
A12-1st-193_F	AGAAGGCAACCACCAAAGTG	Gene mapping with SSR primers	Not applicable
A12-1st-193_R	TTTGCTATTCGTTGTCTAAGATCC	Gene mapping with SSR primers	Not applicable
A12-1st-196_F	TGGATTAGCGAGAGTGAGAATTG	Gene mapping with SSR primers	Not applicable
A12-1st-196_R	GCACATGGACGTGCTTATTT	Gene mapping with SSR primers	Not applicable
A12-1st-199_F	CACACCATTCCTAGCTCCGT	Gene mapping with SSR primers	Not applicable
A12-1st-199_R	TGTTCAGAACGTCAAGAAGGA	Gene mapping with SSR primers	Not applicable
A12-1st-202_F	TGTCGTTGCATGTTCCCTAA	Gene mapping with SSR primers	Not applicable
A12-1st-202_R	ATTGGCATCGAGCAAGAAGT	Gene mapping with SSR primers	Not applicable
A12-1st-205_F	CGAGATTTGATTTGGTTAATTGC	Gene mapping with SSR primers	Not applicable
A12-1st-205_R	TTGAGCTTCTTCTCAGAATATGGA	Gene mapping with SSR primers	Not applicable
A12-1st-208_F	GGCTAATGCACTGGCAAATC	Gene mapping with SSR primers	Not applicable
A12-1st-208_R	TGCAGCAACTGACTGCAAAT	Gene mapping with SSR primers	Not applicable
A12-1st-211_F	AATCCGACACACTCAAACAAA	Gene mapping with SSR primers	Not applicable
A12-1st-211_R	TGTGGTTCATCCGCTAATTT	Gene mapping with SSR primers	Not applicable
A12-1st-214_F	GACTTCACCGGAGCTAACCA	Gene mapping with SSR primers	Not applicable
A12-1st-214_R	TTTGGAATAAACACTTGTGTAAGAGA	Gene mapping with SSR primers	Not applicable
A12-1st-217_F	AGGCTTGCAAAGCCATATTC	Gene mapping with SSR primers	Not applicable
A12-1st-217_R	AATTGTTAGAATTAAGTGACCCAAA	Gene mapping with SSR primers	Not applicable
A12-1st-220_F	TCAATTGTTAGAATTAAGTGACCTGAA	Gene mapping with SSR primers	Not applicable
A12-1st-220_R	GGAGTGTAGTAAGATTGAAACACG	Gene mapping with SSR primers	Not applicable
A12-1st-223_F	GTAGAAATGGAGGCGGATCA	Gene mapping with SSR primers	Not applicable
A12-1st-223_R	GGAGTGTAGTACGATTGAAACACC	Gene mapping with SSR primers	Not applicable
A12-1st-226_F	TGTGGTAGTGATGTTCCAGGG	Gene mapping with SSR primers	Not applicable
A12-1st-226_R	GAATATGAGGGCAAAGTCGC	Gene mapping with SSR primers	Not applicable
A12-1st-229_F	CAAAGGAAAGAAACGAACGG	Gene mapping with SSR primers	Not applicable
A12-1st-229_R	TGTTTCTACCACCCAATCCC	Gene mapping with SSR primers	Not applicable
A12-1st-232_F	CTGCACACATACACATGCGA	Gene mapping with SSR primers	Not applicable
A12-1st-232_R	AGGGTGACTTCAACTCAGTCAA	Gene mapping with SSR primers	Not applicable
A12-1st-235_F	GCCTAGCCCAGATACCATGC	Gene mapping with SSR primers	Not applicable
A12-1st-235_R	GGGTCGGTTGTGAAATAGGG	Gene mapping with SSR primers	Not applicable
A12-1st-238_F	GGATGACGGTGGTTACAAGG	Gene mapping with SSR primers	Not applicable
A12-1st-238_R	TCATGCCCTTCACTGCTATG	Gene mapping with SSR primers	Not applicable
A12-1st-241_F	CCCAATTCCAATAGCAACATT	Gene mapping with SSR primers	Not applicable
A12-1st-241_R	TTTCATGGCTCAATCTTCCC	Gene mapping with SSR primers	Not applicable
A12-1st-244_F	GTCGGAGATCTCATCGCACT	Gene mapping with SSR primers	Not applicable
A12-1st-244_R	TGGCAATCTAAATGCACACAA	Gene mapping with SSR primers	Not applicable
A12-1st-247_F	GTACACCGCTGGGTTCACTC	Gene mapping with SSR primers	Not applicable
A12-1st-247_R	CTTTGCTTTCTGCTCTGCCT	Gene mapping with SSR primers	Not applicable
A12-1st-250_F	AAATGGACGGTAATGGGTGA	Gene mapping with SSR primers	Not applicable
A12-1st-250_R	AAGCCCTTAGCCGTTTGACT	Gene mapping with SSR primers	Not applicable
A12-1st-253_F	AAACCAAATTAGTGACATGTGTAAGA	Gene mapping with SSR primers	Not applicable
A12-1st-253_R	CACATGTGTTAGTTCATCACCAT	Gene mapping with SSR primers	Not applicable
A12-1st-256_F	CACAGCAGATGCGTTAGCTC	Gene mapping with SSR primers	Not applicable
A12-1st-256_R	ACCAAACGGTAATGGATGGA	Gene mapping with SSR primers	Not applicable
A12-1st-259_F	TCATTGTCATTATCGACGTTCA	Gene mapping with SSR primers	Not applicable
A12-1st-259_R	TCTGTGTGTGTGTGTGTGTGTG	Gene mapping with SSR primers	Not applicable
A12-1st-262_F	TTCTGCTTTGGGAGCTCTTT	Gene mapping with SSR primers	Not applicable
A12-1st-262_R	TTTGCCCTAACGGCATAATC	Gene mapping with SSR primers	Not applicable
A12-1st-265_F	TTGAAATGGGACTCGTTGAA	Gene mapping with SSR primers	Not applicable
A12-1st-265_R	TGAATATGGTTTAATTGCAGGG	Gene mapping with SSR primers	Not applicable
A12-1st-268_F	TACACGGATTCCAACCAACA	Gene mapping with SSR primers	Not applicable
A12-1st-268_R	CCGATTCGACACTTTGTGTG	Gene mapping with SSR primers	Not applicable
A12-1st-271_F	CCAATTTCTTTGTGTGCGTG	Gene mapping with SSR primers	Not applicable
A12-1st-271_R	TCCTTCCCTCCCTCTTCTTC	Gene mapping with SSR primers	Not applicable
A12-1st-274_F	TAGTTTGGGCAACAGCAGGT	Gene mapping with SSR primers	Not applicable
A12-1st-274_R	TTTGAAGTCGCAGCCAGAG	Gene mapping with SSR primers	Not applicable
A12-1st-277_F	AGATGGAAATGGGTGTCGAG	Gene mapping with SSR primers	Not applicable
A12-1st-277_R	CCCAAGAACCATAAGTGGGA	Gene mapping with SSR primers	Not applicable
A12-1st-280_F	TCAGGTCACATTATGGAGTCAAA	Gene mapping with SSR primers	Not applicable
A12-1st-280_R	TGGCATGTTATTATTGGGTGC	Gene mapping with SSR primers	Not applicable
A12-1st-283_F	TGCACCACTTGGATGGAATA	Gene mapping with SSR primers	Not applicable
A12-1st-283_R	ATCCTCATGCATTGCTTTCC	Gene mapping with SSR primers	Not applicable
A12-1st-286_F	CACATCTATTTCATGCCCAAA	Gene mapping with SSR primers	Not applicable
A12-1st-286_R	CATGAAAGTTGTTGAAGCATGG	Gene mapping with SSR primers	Not applicable
A12-1st-289_F	TTCCCTGCTCTGTTTCGTTT	Gene mapping with SSR primers	Not applicable
A12-1st-289_R	AGGCCATAACGTGACAAATG	Gene mapping with SSR primers	Not applicable
A12-1st-292_F	CCCATCTCCTCTCCCTCCTA	Gene mapping with SSR primers	Not applicable
A12-1st-292_R	CCAATATTAAGTAGCCCGGTG	Gene mapping with SSR primers	Not applicable
A12-1st-295_F	TGTGTGCACATTATTCCATGT	Gene mapping with SSR primers	Not applicable
A12-1st-295_R	AATAATCGAAACCCAGCACG	Gene mapping with SSR primers	Not applicable
A12-1st-298_F	TTTAATTTGTCTCTGGCCTGC	Gene mapping with SSR primers	Not applicable
A12-1st-298_R	TCTGACGATGAAGAAGCGAA	Gene mapping with SSR primers	Not applicable
A12-1st-301_F	CCATCAGTGATTTGCAGCAG	Gene mapping with SSR primers	Not applicable
A12-1st-301_R	TGCCCTTATATGGTAAGATGACTG	Gene mapping with SSR primers	Not applicable
A12-1st-304_F	ATGCGATGCGACAACAGTAT	Gene mapping with SSR primers	Not applicable
A12-1st-304_R	TCTCAGACTCTTCCCAGGACA	Gene mapping with SSR primers	Not applicable
A12-1st-307_F	TACAATGCCAATGTCCCAGA	Gene mapping with SSR primers	Not applicable
A12-1st-307_R	CAGATTAATCGACCTAATTCATCG	Gene mapping with SSR primers	Not applicable
A12-1st-310_F	TCGATGTAATTGAACCTCTTCC	Gene mapping with SSR primers	Not applicable
A12-1st-310_R	ACTTAGGAAACCCTATTTGCATT	Gene mapping with SSR primers	Not applicable
A12-1st-313_F	CCATCATTCATCCCATTATCG	Gene mapping with SSR primers	Not applicable
A12-1st-313_R	TGAATTGGTTTGGAAATTGTTT	Gene mapping with SSR primers	Not applicable
A12-1st-316_F	TTGACCATTAGTGAACCACAGG	Gene mapping with SSR primers	Not applicable
A12-1st-316_R	GGAGTAAGAGGGAAGGCGAC	Gene mapping with SSR primers	Not applicable
A12-1st-319_F	TTGGATTTGTGTTTCTTGGCT	Gene mapping with SSR primers	Not applicable
A12-1st-319_R	CGGCAAAGTGAATATTGAGAAA	Gene mapping with SSR primers	Not applicable
A12-1st-322_F	CCTAATGCTAGTGTACATTGTGCC	Gene mapping with SSR primers	Not applicable
A12-1st-322_R	TCCACAACCTCGTAGAAGCA	Gene mapping with SSR primers	Not applicable
A12-1st-325_F	GACGAACGCAACAGCAAATA	Gene mapping with SSR primers	Not applicable
A12-1st-325_R	CGTGTGTTCGTAAGGGAACC	Gene mapping with SSR primers	Not applicable
A12-1st-328_F	TGAAGCTATTCCATGGGAGG	Gene mapping with SSR primers	Not applicable
A12-1st-328_R	CAGAACCCGACTCTGAATCC	Gene mapping with SSR primers	Not applicable
A12-1st-331_F	GAGGAGACACAATCCCGAGT	Gene mapping with SSR primers	Not applicable
A12-1st-331_R	GCGAAGATCAAGGGATAAACA	Gene mapping with SSR primers	Not applicable
A12-1st-334_F	TGCACATCATTCGACCAAGT	Gene mapping with SSR primers	Not applicable
A12-1st-334_R	GACAAATGATGGAGTAGAACATGC	Gene mapping with SSR primers	Not applicable
A12-1st-337_F	AGGCTTAAGGCACCAACTCA	Gene mapping with SSR primers	Not applicable
A12-1st-337_R	TGCAACTATGGTTGGAATGA	Gene mapping with SSR primers	Not applicable
A12-1st-340_F	CTACAAGGTTCCGGAGTTGG	Gene mapping with SSR primers	Not applicable
A12-1st-340_R	GTTCCCGGAAGATGATCAGA	Gene mapping with SSR primers	Not applicable
A12-1st-343_F	TCCTTGAAGTTTCAACTTGTTTG	Gene mapping with SSR primers	Not applicable
A12-1st-343_R	CCCAGAAGCAATCTCAGCAC	Gene mapping with SSR primers	Not applicable
A12-1st-346_F	GGCCAAGCAATCGTTCTTTA	Gene mapping with SSR primers	Not applicable
A12-1st-346_R	TCATCACCATCACCATCACC	Gene mapping with SSR primers	Not applicable
A12-1st-349_F	AGTGGCAAGACATTTGGTGT	Gene mapping with SSR primers	Not applicable
A12-1st-349_R	TTGCCCTAGTAATCGGTTGG	Gene mapping with SSR primers	Not applicable
A12-1st-352_F	AAAGCTCAATTATCCAACAACAA	Gene mapping with SSR primers	Not applicable
A12-1st-352_R	CAACAGTGATTGAAGCACAAGA	Gene mapping with SSR primers	Not applicable
A12-1st-355_F	AACCCATGACCTGATTAGCTG	Gene mapping with SSR primers	Not applicable
A12-1st-355_R	CGGTAGCAATCATTGTGCTT	Gene mapping with SSR primers	Not applicable
A12-1st-358_F	TGAAGCATCTTGGTCTACAACC	Gene mapping with SSR primers	Not applicable
A12-1st-358_R	AAATTGATGAAACCCATGAACA	Gene mapping with SSR primers	Not applicable
A12-1st-361_F	CCAACTTGCATATTGGTATGAGA	Gene mapping with SSR primers	Not applicable
A12-1st-361_R	TGTACCCTCAATGGTACCACAA	Gene mapping with SSR primers	Not applicable
A12-1st-364_F	AACAGTATGCATTCCAGCCC	Gene mapping with SSR primers	Not applicable
A12-1st-364_R	TCACGGGCTAAGTCTGCTCT	Gene mapping with SSR primers	Not applicable
A12-1st-367_F	CGAGGATCCAACCACTCAAT	Gene mapping with SSR primers	Not applicable
A12-1st-367_R	CCCTCTCTCTCTCTCTCTCTCTCTC	Gene mapping with SSR primers	Not applicable
A12-1st-370_F	GGCAACCTAATTATGCATGG	Gene mapping with SSR primers	Not applicable
A12-1st-370_R	AGGTGCCGAAACTCAACATC	Gene mapping with SSR primers	Not applicable
A12-1st-373_F	TTTCTTCGGGCTCACGTTAT	Gene mapping with SSR primers	Not applicable
A12-1st-373_R	TTATTCTGGCTTTACCCTACAAA	Gene mapping with SSR primers	Not applicable
A12-1st-376_F	TGCTTCTAAGTTCGATTTCAAGG	Gene mapping with SSR primers	Not applicable
A12-1st-376_R	AATAGGCAACCCGCTTCAAT	Gene mapping with SSR primers	Not applicable
A12-1st-379_F	GGAGCTCCAGATAACAAATATGG	Gene mapping with SSR primers	Not applicable
A12-1st-379_R	AATCACCCTGACCCTGACTCT	Gene mapping with SSR primers	Not applicable
A12-1st-382_F	TCTTTCCACGTTCAAGTCTCG	Gene mapping with SSR primers	Not applicable
A12-1st-382_R	TGTGTGAGAATAACGGCTGG	Gene mapping with SSR primers	Not applicable
A12-1st-385_F	ATGCAAAGGTGGTAGGTTGG	Gene mapping with SSR primers	Not applicable
A12-1st-385_R	GATGAAATCTCTGACGATCCC	Gene mapping with SSR primers	Not applicable
A12-1st-388_F	CAGGACCACAAAGCCTCTTC	Gene mapping with SSR primers	Not applicable
A12-1st-388_R	CAAGCCCAGGAACAGGTAAA	Gene mapping with SSR primers	Not applicable
A12-1st-391_F	TGTTTGTTTGGAGAGAGCCA	Gene mapping with SSR primers	Not applicable
A12-1st-391_R	AATCCAATCGAGTGCAAAGG	Gene mapping with SSR primers	Not applicable
A12-1st-394_F	AACAATTGCTTGTTGGGAGG	Gene mapping with SSR primers	Not applicable
A12-1st-394_R	GGTTTGGGTGAGTTTAAAGCAG	Gene mapping with SSR primers	Not applicable
A12-1st-397_F	CTACATGGCAATCAACGTGC	Gene mapping with SSR primers	Not applicable
A12-1st-397_R	AAACCATGATCCCTCTTCAAA	Gene mapping with SSR primers	Not applicable
A12-1st-400_F	TGTTTCGACAGCTTGGTGAT	Gene mapping with SSR primers	Not applicable
A12-1st-400_R	CCCACTTAGAAGGTGTGACCA	Gene mapping with SSR primers	Not applicable
A12-1st-403_F	TTAACCTTCGCCAATCAAGG	Gene mapping with SSR primers	Not applicable
A12-1st-403_R	GCACCTCTTGTGGATGATGA	Gene mapping with SSR primers	Not applicable
A12-1st-406_F	GTTATCGGCGGAATGAAGAA	Gene mapping with SSR primers	Not applicable
A12-1st-406_R	ATTTGATTGGACGCCATCTC	Gene mapping with SSR primers	Not applicable
A12-1st-409_F	TGGTGAATGATTTAGGTTGCAT	Gene mapping with SSR primers	Not applicable
A12-1st-409_R	GCTTGTATTGAAGCGTTCCC	Gene mapping with SSR primers	Not applicable
A12-1st-412_F	AAGAACAGAGAAGCTAAGAGAGGG	Gene mapping with SSR primers	Not applicable
A12-1st-412_R	GGCGCGTTTAAGTGTCAAAT	Gene mapping with SSR primers	Not applicable
A12-1st-415_F	TGCAGTTGGGCTACAAGAAA	Gene mapping with SSR primers	Not applicable
A12-1st-415_R	TTGTTCTGCCCTTATGTGGT	Gene mapping with SSR primers	Not applicable
A12-1st-418_F	CCCGAAGGGATTTAAGCAAT	Gene mapping with SSR primers	Not applicable
A12-1st-418_R	CCTTTGGGTAAGGCTAAGGG	Gene mapping with SSR primers	Not applicable
A12-1st-421_F	GGGACTTTCGGATGTCGTAA	Gene mapping with SSR primers	Not applicable
A12-1st-421_R	TCGTCATTACAGCGAACGAG	Gene mapping with SSR primers	Not applicable
A12-1st-424_F	TAATTGCGCCACATCCATT	Gene mapping with SSR primers	Not applicable
A12-1st-424_R	TGTCACCCATACTACTCCCTCA	Gene mapping with SSR primers	Not applicable
A12-1st-427_F	TTTACATTTGTATATCGCTGCGT	Gene mapping with SSR primers	Not applicable
A12-1st-427_R	TCAGTGTCTGATTGAAACAAATAAA	Gene mapping with SSR primers	Not applicable
A12-1st-430_F	GGGTAGGCTTGGAATAAGGG	Gene mapping with SSR primers	Not applicable
A12-1st-430_R	CAATGTTCGTGAACTCATATGCT	Gene mapping with SSR primers	Not applicable
A12-1st-433_F	ATTTGGAGGTTGTGGGTTCA	Gene mapping with SSR primers	Not applicable
A12-1st-433_R	TCTACCAAGCCAGTGAAGAAA	Gene mapping with SSR primers	Not applicable
A12-1st-436_F	GCCATTATATTCGACTTGTAGGC	Gene mapping with SSR primers	Not applicable
A12-1st-436_R	TCGGCAAGGAAATTTAAGAAA	Gene mapping with SSR primers	Not applicable
A12-1st-439_F	ATGCATTCATGCTTTGCTTT	Gene mapping with SSR primers	Not applicable
A12-1st-439_R	TGCAAGATTGACGGAGACAA	Gene mapping with SSR primers	Not applicable
A12-1st-442_F	GTGAGGCTGTGTGCTGAAAC	Gene mapping with SSR primers	Not applicable
A12-1st-442_R	CACGTCACTGCTACTGTCCAA	Gene mapping with SSR primers	Not applicable
A12-1st-445_F	TTCAAGGTCCCTTTGACTAGAAA	Gene mapping with SSR primers	Not applicable
A12-1st-445_R	TTTGGGCCCATAGTTTACCA	Gene mapping with SSR primers	Not applicable
A12-1st-2_F	TTTCGTGACTAGGGTAGCCG	Gene mapping with SSR primers	Not applicable
A12-1st-2_R	AACGGAATTAGAACTGGGTTGA	Gene mapping with SSR primers	Not applicable
A12-1st-5_F	AGAACATGATTCCGAGCACA	Gene mapping with SSR primers	Not applicable
A12-1st-5_R	ACAACTCACGACACTGACGC	Gene mapping with SSR primers	Not applicable
A12-1st-8_F	CACAACCAAGCTTCACAGGTT	Gene mapping with SSR primers	Not applicable
A12-1st-8_R	TAGCATTTCGGCATTAGGCT	Gene mapping with SSR primers	Not applicable
A12-1st-11_F	CAAACTGGCCTTTGGAGAAA	Gene mapping with SSR primers	Not applicable
A12-1st-11_R	TGCATCATCCTTGTCGTCAT	Gene mapping with SSR primers	Not applicable
A12-1st-14_F	CGAACCATCTTGCGATGAA	Gene mapping with SSR primers	Not applicable
A12-1st-14_R	AGTGAGCCTTGGAGCTCTTT	Gene mapping with SSR primers	Not applicable
A12-1st-17_F	TTGTTTGATAGGTGCGCTTG	Gene mapping with SSR primers	Not applicable
A12-1st-17_R	TGGCTAGTCATCAATTGCGT	Gene mapping with SSR primers	Not applicable
A12-1st-20_F	GCATATACCAAGCGCAAACA	Gene mapping with SSR primers	Not applicable
A12-1st-20_R	TTGCTTTCATGCATTCAATTT	Gene mapping with SSR primers	Not applicable
A12-1st-23_F	TTTCTGCGAACTGTGCAATC	Gene mapping with SSR primers	Not applicable
A12-1st-23_R	CGTTGCCGGGAAACTAAGAT	Gene mapping with SSR primers	Not applicable
A12-1st-26_F	CGAGTGACCGAAATGTTGTG	Gene mapping with SSR primers	Not applicable
A12-1st-26_R	ATGTCCCTGGTTTCCCGTAT	Gene mapping with SSR primers	Not applicable
A12-1st-29_F	GAGCAAACCTAAGAATTCTACATGC	Gene mapping with SSR primers	Not applicable
A12-1st-29_R	AAACCTAACATTCTTCATTTGGG	Gene mapping with SSR primers	Not applicable
A12-1st-32_F	GAGCAAACTCAAATGAAGAACAA	Gene mapping with SSR primers	Not applicable
A12-1st-32_R	TCGAATCTTTCATGCTAAGCTA	Gene mapping with SSR primers	Not applicable
A12-1st-35_F	AGCATTCAGTTGAGCAAGCA	Gene mapping with SSR primers	Not applicable
A12-1st-35_R	TTCCTCCTTGGAATTGGAGA	Gene mapping with SSR primers	Not applicable
A12-1st-38_F	CCTAAGTGAGGCGGCATAAA	Gene mapping with SSR primers	Not applicable
A12-1st-38_R	CTTTGAGCCTTGAAACCCAA	Gene mapping with SSR primers	Not applicable
A12-1st-41_F	TTTGCAAATGAAATGGATTGA	Gene mapping with SSR primers	Not applicable
A12-1st-41_R	CAAATATCCAAATATCACAAATCTCA	Gene mapping with SSR primers	Not applicable
A12-1st-44_F	TGGGTGGGTCGAGTAGTCTC	Gene mapping with SSR primers	Not applicable
A12-1st-44_R	CAGCTCAACCCACAAAGACA	Gene mapping with SSR primers	Not applicable
A12-1st-47_F	GGCTTAAATGGCCAGGAAAC	Gene mapping with SSR primers	Not applicable
A12-1st-47_R	GCTGCATTTCAACCACTCAG	Gene mapping with SSR primers	Not applicable
A12-1st-50_F	CGAAACAGAGAAGAAACAGGG	Gene mapping with SSR primers	Not applicable
A12-1st-50_R	GATCGAACTGGGATGCTGAT	Gene mapping with SSR primers	Not applicable
A12-1st-53_F	TGGTCCAATGTCAAAGTCCA	Gene mapping with SSR primers	Not applicable
A12-1st-53_R	GTACAGACATGCGGCTAGGG	Gene mapping with SSR primers	Not applicable
A12-1st-56_F	TGGTATTGTCATTTCATGAGCAC	Gene mapping with SSR primers	Not applicable
A12-1st-56_R	ATACGAATGAAATGTCGCGT	Gene mapping with SSR primers	Not applicable
A12-1st-59_F	CCAACCAACACACCAGTACG	Gene mapping with SSR primers	Not applicable
A12-1st-59_R	ATTCGGCACTTTGTGTGTCA	Gene mapping with SSR primers	Not applicable
A12-1st-62_F	TTCTTTCCTTCCTTTCTTTCCC	Gene mapping with SSR primers	Not applicable
A12-1st-62_R	GGCAAGTGTACGGTGAGGAT	Gene mapping with SSR primers	Not applicable
A12-1st-65_F	CCACCGATCTAACACACCCT	Gene mapping with SSR primers	Not applicable
A12-1st-65_R	CCAATAATCTTTCGCCAGGT	Gene mapping with SSR primers	Not applicable
A12-1st-68_F	GGTGGCTGCTTTAGTTTGCT	Gene mapping with SSR primers	Not applicable
A12-1st-68_R	CCATCTCCTTCTTCGTCCAG	Gene mapping with SSR primers	Not applicable
A12-1st-71_F	GGCAACATGATGAGGAGGAT	Gene mapping with SSR primers	Not applicable
A12-1st-71_R	CCTTGTCTTTCGCTCCATTT	Gene mapping with SSR primers	Not applicable
A12-1st-74_F	TTGAAAGTTCGCGATGAAGA	Gene mapping with SSR primers	Not applicable
A12-1st-74_R	AGGCTTGCAAAGCCATATTC	Gene mapping with SSR primers	Not applicable
A12-1st-77_F	GAAGTGGGATCCATCGAGAA	Gene mapping with SSR primers	Not applicable
A12-1st-77_R	TCAATACCATCCTCCTTGGC	Gene mapping with SSR primers	Not applicable
A12-1st-80_F	TTCTCAACTCTGTCTGTGGAACA	Gene mapping with SSR primers	Not applicable
A12-1st-80_R	CCTTTGCTTTGCTTTGCTTT	Gene mapping with SSR primers	Not applicable
A12-1st-83_F	GGGTTTGCAAATGGTATTGG	Gene mapping with SSR primers	Not applicable
A12-1st-83_R	TCTTTGCTCCCTTTCTCGTT	Gene mapping with SSR primers	Not applicable
A12-1st-86_F	ATGTGTCTCCGACCAAATCC	Gene mapping with SSR primers	Not applicable
A12-1st-86_R	TTGAGTTTGTGCATGTTAGGG	Gene mapping with SSR primers	Not applicable
A12-1st-89_F	TTGAGTCTGGGTTCGGGTAG	Gene mapping with SSR primers	Not applicable
A12-1st-89_R	CAGATGCCTGCTTGTGCTAA	Gene mapping with SSR primers	Not applicable
A12-1st-92_F	GGCTTATGAAGTCAGGCCAA	Gene mapping with SSR primers	Not applicable
A12-1st-92_R	GGTGAGTATGGCAGAGACTCG	Gene mapping with SSR primers	Not applicable
A12-1st-95_F	TCGGCCTAGCTCAAGCTTAT	Gene mapping with SSR primers	Not applicable
A12-1st-95_R	CCTTTGAAATGGACACCTGAA	Gene mapping with SSR primers	Not applicable
A12-1st-98_F	TATCCAGCTCATCAAAGCCA	Gene mapping with SSR primers	Not applicable
A12-1st-98_R	CTGCGTTCAACTCCCTCTTC	Gene mapping with SSR primers	Not applicable
A12-1st-101_F	TTCCATTCATTTATCTGTCCG	Gene mapping with SSR primers	Not applicable
A12-1st-101_R	GGGAGGTAATAAATAAGCAGATCAA	Gene mapping with SSR primers	Not applicable
A12-1st-104_F	TGCGCCTTAATCTAGACAACC	Gene mapping with SSR primers	Not applicable
A12-1st-104_R	TTCGAATTCCATCTCACTCG	Gene mapping with SSR primers	Not applicable
A12-1st-107_F	CCTGAATTGCATTTATCCGTT	Gene mapping with SSR primers	Not applicable
A12-1st-107_R	TGAGCCAGTTGACTGCATTT	Gene mapping with SSR primers	Not applicable
A12-1st-110_F	TCAAATAGACGGAGTTTAATAAGGTTT	Gene mapping with SSR primers	Not applicable
A12-1st-110_R	CGTTGAAAGTTCGCAATGAA	Gene mapping with SSR primers	Not applicable
A12-1st-113_F	ATCTGCAGGATTTGACCAGC	Gene mapping with SSR primers	Not applicable
A12-1st-113_R	ACAAACACATGGGCAACAGA	Gene mapping with SSR primers	Not applicable
A12-1st-116_F	GAGCGAGAGAGAGCGAGAGA	Gene mapping with SSR primers	Not applicable
A12-1st-116_R	TAACAACTGCCACCCATTCA	Gene mapping with SSR primers	Not applicable
A12-1st-119_F	AAATCAAGCTATCGAAATCCAAA	Gene mapping with SSR primers	Not applicable
A12-1st-119_R	TAAGGCTGCCCACAAATCAT	Gene mapping with SSR primers	Not applicable
A12-1st-122_F	AGCGGATCTTAATCTGGAGC	Gene mapping with SSR primers	Not applicable
A12-1st-122_R	GCAAATTAGCCATGCTAGATGAA	Gene mapping with SSR primers	Not applicable
A12-1st-125_F	TCCTTCTATTGTTTCGGCCA	Gene mapping with SSR primers	Not applicable
A12-1st-125_R	TCATTTGGCAGGTTATGACATT	Gene mapping with SSR primers	Not applicable
A12-1st-128_F	AATGGGAGGGTTTGGGTAAA	Gene mapping with SSR primers	Not applicable
A12-1st-128_R	AAACAATTCTTCAAACAATACACAAAT	Gene mapping with SSR primers	Not applicable
A12-1st-131_F	TTTCATTCACATCTCAATTTCTCA	Gene mapping with SSR primers	Not applicable
A12-1st-131_R	AAACCTTAGGAAACATTTATGACATT	Gene mapping with SSR primers	Not applicable
A12-1st-134_F	GACATCATGTGGGTGCAGTT	Gene mapping with SSR primers	Not applicable
A12-1st-134_R	GGCGTTTCCTCTCATCTCCT	Gene mapping with SSR primers	Not applicable
A12-1st-137_F	AGTCGTGGGTGTGGCATTA	Gene mapping with SSR primers	Not applicable
A12-1st-137_R	GAACTGCTAGCAATACGCCC	Gene mapping with SSR primers	Not applicable
A12-1st-140_F	TTGAAAGAACAACAAATAAAGAGGA	Gene mapping with SSR primers	Not applicable
A12-1st-140_R	TTGTTTGCTTCTACGTTTATCATTG	Gene mapping with SSR primers	Not applicable
A12-1st-143_F	TGAAATAATTTATAATGGTTATGCAAG	Gene mapping with SSR primers	Not applicable
A12-1st-143_R	GGCACTTTCATGTCATGTCC	Gene mapping with SSR primers	Not applicable
A12-1st-146_F	GAAGCCGGAATACACCGTAA	Gene mapping with SSR primers	Not applicable
A12-1st-146_R	GGATTGGAAGTGTTCAGGGA	Gene mapping with SSR primers	Not applicable
A12-1st-149_F	AAACAACTCCAATCTAGGGAATTT	Gene mapping with SSR primers	Not applicable
A12-1st-149_R	ATCTTAAATATCAAGCACTAATTCGAT	Gene mapping with SSR primers	Not applicable
A12-1st-152_F	TTTGACTGCTTCATTTAATTGTTC	Gene mapping with SSR primers	Not applicable
A12-1st-152_R	AAATGATTACATCATACCTGTGTCA	Gene mapping with SSR primers	Not applicable
A12-1st-155_F	CAACTCGACTCGAACTCGAAA	Gene mapping with SSR primers	Not applicable
A12-1st-155_R	TCAAGCTCCCATAACCTCAAA	Gene mapping with SSR primers	Not applicable
A12-1st-158_F	GAAACCTCGCGATCAAGTTT	Gene mapping with SSR primers	Not applicable
A12-1st-158_R	CAGTAATGGTCCTGACGGGT	Gene mapping with SSR primers	Not applicable
A12-1st-161_F	TGCAGCATTAAAGCTAAATGGA	Gene mapping with SSR primers	Not applicable
A12-1st-161_R	TGCACAACCGCATATACACA	Gene mapping with SSR primers	Not applicable
A12-1st-164_F	CCACGTATTCACACACACACA	Gene mapping with SSR primers	Not applicable
A12-1st-164_R	GTGTGCATTCGGTCTTTGG	Gene mapping with SSR primers	Not applicable
A12-1st-167_F	ATTCACATTCGGCAGTCACA	Gene mapping with SSR primers	Not applicable
A12-1st-167_R	TGAACGCTTTATGTATGTACCTTGA	Gene mapping with SSR primers	Not applicable
A12-1st-170_F	TCAGAAACTTGGTGAGCCAT	Gene mapping with SSR primers	Not applicable
A12-1st-170_R	TGCATTTCTCACTGGATGTTG	Gene mapping with SSR primers	Not applicable
A12-1st-173_F	TGTGACACATTTGGACATGAA	Gene mapping with SSR primers	Not applicable
A12-1st-173_R	TTCCAATTAAATAAGTTTCTTAACCCA	Gene mapping with SSR primers	Not applicable
A12-1st-176_F	TCTCTTTCTTTCTGCCAACCA	Gene mapping with SSR primers	Not applicable
A12-1st-176_R	TCAACACGGCTTCTTGAATG	Gene mapping with SSR primers	Not applicable
A12-1st-179_F	AAACTTTAGGGCCTTAATCCTCA	Gene mapping with SSR primers	Not applicable
A12-1st-179_R	GAAACATAGAAAGAGTTACAGAGAGCA	Gene mapping with SSR primers	Not applicable
A12-1st-182_F	TGCATCTCCACTCAAGAAAGAA	Gene mapping with SSR primers	Not applicable
A12-1st-182_R	GCATTTGGGCTTGGAAACTA	Gene mapping with SSR primers	Not applicable
A12-1st-185_F	TAAACCCAACGCAACTCGAT	Gene mapping with SSR primers	Not applicable
A12-1st-185_R	GACGGTGGTGAATGAAGTCC	Gene mapping with SSR primers	Not applicable
A12-1st-188_F	GTTCAAGGCGTCGAGCTAAC	Gene mapping with SSR primers	Not applicable
A12-1st-188_R	TGACAGCATGGATAGGGTTG	Gene mapping with SSR primers	Not applicable
A12-1st-191_F	TTTGAGAGAATTTGAATAGGAGGA	Gene mapping with SSR primers	Not applicable
A12-1st-191_R	CGATTTGTGCTGATGTGGAC	Gene mapping with SSR primers	Not applicable
A12-1st-194_F	TCCCTTCTCCCTTCTTCACC	Gene mapping with SSR primers	Not applicable
A12-1st-194_R	ATTCAAAGGTGCCAAAGACC	Gene mapping with SSR primers	Not applicable
A12-1st-197_F	TGGTGATAATCATGTTATATTTACGAC	Gene mapping with SSR primers	Not applicable
A12-1st-197_R	CAATTTATGCCTTTGATTTCATTT	Gene mapping with SSR primers	Not applicable
A12-1st-200_F	CACACCATTCCTAGCTCCGT	Gene mapping with SSR primers	Not applicable
A12-1st-200_R	TGTTCAGAACGTCAAGAAGGA	Gene mapping with SSR primers	Not applicable
A12-1st-203_F	TGTCGTTGCATGTTCCCTAA	Gene mapping with SSR primers	Not applicable
A12-1st-203_R	ATTGGCATCGAGCAAGAAGT	Gene mapping with SSR primers	Not applicable
A12-1st-206_F	AATCCTCTTCCAACCCAAGC	Gene mapping with SSR primers	Not applicable
A12-1st-206_R	CCATGACAAGGGAGTATGGG	Gene mapping with SSR primers	Not applicable
A12-1st-209_F	TCAAACTTGTGTCTCTCTTTGAGAA	Gene mapping with SSR primers	Not applicable
A12-1st-209_R	AAGTGTAATGTACCAATAACAACCC	Gene mapping with SSR primers	Not applicable
A12-1st-212_F	CGGCCATATAAATAATGGACAGA	Gene mapping with SSR primers	Not applicable
A12-1st-212_R	TTGGTTCTATCACAACTTAATCACAA	Gene mapping with SSR primers	Not applicable
A12-1st-215_F	TCAACACCCATTTCTTGCAT	Gene mapping with SSR primers	Not applicable
A12-1st-215_R	AGCTTGTCGACGCGTTCTAT	Gene mapping with SSR primers	Not applicable
A12-1st-218_F	GACAAACCAGTCTTGGAGGC	Gene mapping with SSR primers	Not applicable
A12-1st-218_R	GGCAATCAACATCAACATGC	Gene mapping with SSR primers	Not applicable
A12-1st-221_F	TCAATTGTTAGAATTAAGTGACCTGAA	Gene mapping with SSR primers	Not applicable
A12-1st-221_R	GGAGTGTAGTAAGATTGAAACACG	Gene mapping with SSR primers	Not applicable
A12-1st-224_F	TCTTCTTCTCTGCCCGTGAT	Gene mapping with SSR primers	Not applicable
A12-1st-224_R	TCAATCACAAAGTGACCCGA	Gene mapping with SSR primers	Not applicable
A12-1st-227_F	TCAACCTTCTTCCGTTGTGTT	Gene mapping with SSR primers	Not applicable
A12-1st-227_R	ACCCTAGCGGTTACCCAAGT	Gene mapping with SSR primers	Not applicable
A12-1st-230_F	ATGGGCTGGTCACTGGTC	Gene mapping with SSR primers	Not applicable
A12-1st-230_R	AGCATCAAATCAAAGAACTCAAT	Gene mapping with SSR primers	Not applicable
A12-1st-233_F	AAGCCAGGGCCTAACTTCAT	Gene mapping with SSR primers	Not applicable
A12-1st-233_R	AAATTGCTTTGCATATTTATTTGA	Gene mapping with SSR primers	Not applicable
A12-1st-236_F	CCGAAAGTTGGTGTGAACCT	Gene mapping with SSR primers	Not applicable
A12-1st-236_R	AAGCTTCTTGATGGACTGCC	Gene mapping with SSR primers	Not applicable
A12-1st-239_F	CTCACCGGTTCCGAAGTAAA	Gene mapping with SSR primers	Not applicable
A12-1st-239_R	TGAATTGGGTTGATTCATGC	Gene mapping with SSR primers	Not applicable
A12-1st-242_F	GCCTATTGAGGTGCTTCGAG	Gene mapping with SSR primers	Not applicable
A12-1st-242_R	TTGGGACCAAACATAGGATCA	Gene mapping with SSR primers	Not applicable
A12-1st-245_F	TTATCAGACTCTCGCCCACC	Gene mapping with SSR primers	Not applicable
A12-1st-245_R	CTGAGCTGGAGTGTGTTGGA	Gene mapping with SSR primers	Not applicable
A12-1st-248_F	GAAGGGTATGATGGGAAGCA	Gene mapping with SSR primers	Not applicable
A12-1st-248_R	GAAGCAAATCATGAAAGACGC	Gene mapping with SSR primers	Not applicable
A12-1st-251_F	TTCGACGACGGAGAGAAACT	Gene mapping with SSR primers	Not applicable
A12-1st-251_R	TTTCTTTGTTCTCTCGGATTTCTT	Gene mapping with SSR primers	Not applicable
A12-1st-254_F	TCGAAGGGCAAGCTAGGTAA	Gene mapping with SSR primers	Not applicable
A12-1st-254_R	AATGCACCGGACTAAGCAAA	Gene mapping with SSR primers	Not applicable
A12-1st-257_F	CGCTCAAGCACACAACCATA	Gene mapping with SSR primers	Not applicable
A12-1st-257_R	AGCCGACATCTCCTCATCAA	Gene mapping with SSR primers	Not applicable
A12-1st-260_F	CACACACACACACACACACAGA	Gene mapping with SSR primers	Not applicable
A12-1st-260_R	CCCAATTTCGCTGTCACTTT	Gene mapping with SSR primers	Not applicable
A12-1st-263_F	GAGATGAGGGAGAGTGAGAGTGA	Gene mapping with SSR primers	Not applicable
A12-1st-263_R	TGGCATGATATGATACGATTTGA	Gene mapping with SSR primers	Not applicable
A12-1st-266_F	CAACCGTACGCTGAGTATGC	Gene mapping with SSR primers	Not applicable
A12-1st-266_R	TGGCATATGTGAAAGTTGAGAA	Gene mapping with SSR primers	Not applicable
A12-1st-269_F	GGCTCGATATTGGCAATTTAAC	Gene mapping with SSR primers	Not applicable
A12-1st-269_R	ATAGCTGAGGCGGTTTAACG	Gene mapping with SSR primers	Not applicable
A12-1st-272_F	CCAATTTCTTTGTGTGCGTG	Gene mapping with SSR primers	Not applicable
A12-1st-272_R	TCCTTCCCTCCCTCTTCTTC	Gene mapping with SSR primers	Not applicable
A12-1st-275_F	CTTGCAACCAGCTACAACCA	Gene mapping with SSR primers	Not applicable
A12-1st-275_R	AAGCAAGTGTGGATCCAAGG	Gene mapping with SSR primers	Not applicable
A12-1st-278_F	CCCACTTATGGTTCTTGGGA	Gene mapping with SSR primers	Not applicable
A12-1st-278_R	TTAATCTTTCGCATTTCAAATAAA	Gene mapping with SSR primers	Not applicable
A12-1st-281_F	TCCATGGCTTATGTTGAGACC	Gene mapping with SSR primers	Not applicable
A12-1st-281_R	GCCACCGTCACTGCTAACTT	Gene mapping with SSR primers	Not applicable
A12-1st-284_F	CGTGCATGAGACTTGATTGG	Gene mapping with SSR primers	Not applicable
A12-1st-284_R	TGATATTGTGGGTGAGTGAGAAA	Gene mapping with SSR primers	Not applicable
A12-1st-287_F	TTCCCTGCTCTGTTTCGTTT	Gene mapping with SSR primers	Not applicable
A12-1st-287_R	AGGCCATAACGTGACAAATG	Gene mapping with SSR primers	Not applicable
A12-1st-290_F	CAACGTTGCCATTCGTGTAG	Gene mapping with SSR primers	Not applicable
A12-1st-290_R	ATCGCTTCCCACTCACAATC	Gene mapping with SSR primers	Not applicable
A12-1st-293_F	CACCGGGCTACTTAATATTGG	Gene mapping with SSR primers	Not applicable
A12-1st-293_R	CCCGGATGTAAGCAAAGAGA	Gene mapping with SSR primers	Not applicable
A12-1st-296_F	TTGCATTCGTTTGCATGATT	Gene mapping with SSR primers	Not applicable
A12-1st-296_R	TATGACCATGCGGAGATGAA	Gene mapping with SSR primers	Not applicable
A12-1st-299_F	ACGACTCGGTTGACTTCAGA	Gene mapping with SSR primers	Not applicable
A12-1st-299_R	TTTCTCTAATTCACCTATGAACCA	Gene mapping with SSR primers	Not applicable
A12-1st-302_F	CCATCAGTGATTTGCAGCAG	Gene mapping with SSR primers	Not applicable
A12-1st-302_R	TTTGCCCTTATATGGTAAGATGG	Gene mapping with SSR primers	Not applicable
A12-1st-305_F	CGATGCCACTCTTCAACAGA	Gene mapping with SSR primers	Not applicable
A12-1st-305_R	TGTGGAAGAGAATCAAGGGC	Gene mapping with SSR primers	Not applicable
A12-1st-308_F	TCCAACAACAACATTAAAGGGA	Gene mapping with SSR primers	Not applicable
A12-1st-308_R	TTTCAAGCTCCACTTCTTCCA	Gene mapping with SSR primers	Not applicable
A12-1st-311_F	AAAGATTGAAACTGAAGTGCCT	Gene mapping with SSR primers	Not applicable
A12-1st-311_R	TGGATAGGTTGCACCACAGA	Gene mapping with SSR primers	Not applicable
A12-1st-314_F	CCATGTTCGAACTTAACCAAA	Gene mapping with SSR primers	Not applicable
A12-1st-314_R	AGGCTTGCAAAGCCATATTC	Gene mapping with SSR primers	Not applicable
A12-1st-317_F	ACCACCGCTTACTTCCCTCT	Gene mapping with SSR primers	Not applicable
A12-1st-317_R	TAAGCCTCTGGTTGCGATTT	Gene mapping with SSR primers	Not applicable
A12-1st-320_F	TCACTTTGAAGAACATGATGAAGA	Gene mapping with SSR primers	Not applicable
A12-1st-320_R	CCAATACAAACATGAGGCGTT	Gene mapping with SSR primers	Not applicable
A12-1st-323_F	TGCAGGATCATTGAAAGGAA	Gene mapping with SSR primers	Not applicable
A12-1st-323_R	CAAACCGCATCAATTCACTC	Gene mapping with SSR primers	Not applicable
A12-1st-326_F	CAATCTTAAGTACGTTTCTATGGCA	Gene mapping with SSR primers	Not applicable
A12-1st-326_R	CAATGGATATAAAGCATGTGGC	Gene mapping with SSR primers	Not applicable
A12-1st-329_F	TGAACAAACCATGAGACCGA	Gene mapping with SSR primers	Not applicable
A12-1st-329_R	CCGTTTATTCTTTCATCGTCC	Gene mapping with SSR primers	Not applicable
A12-1st-332_F	GCTACATGTTCCTTTCAAACCC	Gene mapping with SSR primers	Not applicable
A12-1st-332_R	GGCAGTGAAGAAAGCAGAGG	Gene mapping with SSR primers	Not applicable
A12-1st-335_F	CATGCTTGGATACAGAGGATTGT	Gene mapping with SSR primers	Not applicable
A12-1st-335_R	AGCCATCACATGAGGTTTAGG	Gene mapping with SSR primers	Not applicable
A12-1st-338_F	AAAGAATAAATCTCATTCTAGTGGTGC	Gene mapping with SSR primers	Not applicable
A12-1st-338_R	TTTAATTACAGAGGAAGTGGTAAAGTT	Gene mapping with SSR primers	Not applicable
A12-1st-341_F	TCACGTCAAATTGGATGACTTT	Gene mapping with SSR primers	Not applicable
A12-1st-341_R	TCCTACATTGTTTGTATTGCACA	Gene mapping with SSR primers	Not applicable
A12-1st-344_F	CGCAACTTAAACCCATGACA	Gene mapping with SSR primers	Not applicable
A12-1st-344_R	TCTTTATTTATCATAGGCCACACAA	Gene mapping with SSR primers	Not applicable
A12-1st-347_F	GGCCAAGCAATCGTTCTTTA	Gene mapping with SSR primers	Not applicable
A12-1st-347_R	CAGCGAGTGAGTAAGGTCCG	Gene mapping with SSR primers	Not applicable
A12-1st-350_F	CGAATCGAGTCGAGTGAGATG	Gene mapping with SSR primers	Not applicable
A12-1st-350_R	TTTAGGTTAATGTTGTGTTGCTTG	Gene mapping with SSR primers	Not applicable
A12-1st-353_F	CTATTCTTTATCTTGTTGGCCC	Gene mapping with SSR primers	Not applicable
A12-1st-353_R	TGTTATTGGTAAGATTCGAAATGAA	Gene mapping with SSR primers	Not applicable
A12-1st-356_F	GTTTCAAACGTCGCCCATAG	Gene mapping with SSR primers	Not applicable
A12-1st-356_R	GCATGCTTCCAGGTACAGGT	Gene mapping with SSR primers	Not applicable
A12-1st-359_F	ACCATGAATGAGCAACCACA	Gene mapping with SSR primers	Not applicable
A12-1st-359_R	ATGCATTTATGCGCTTTCAA	Gene mapping with SSR primers	Not applicable
A12-1st-362_F	GGAAAGCCTCCTCAACCTTT	Gene mapping with SSR primers	Not applicable
A12-1st-362_R	CTCATCATTCCATGTGTGGC	Gene mapping with SSR primers	Not applicable
A12-1st-365_F	GCCGAATAAGGACCCTACAA	Gene mapping with SSR primers	Not applicable
A12-1st-365_R	GGCTGGAGAAGATGGTGAAA	Gene mapping with SSR primers	Not applicable
A12-1st-368_F	TTCATTGAAATTTGATACAAACACA	Gene mapping with SSR primers	Not applicable
A12-1st-368_R	TTCTCCCAGATGAGTTTCCG	Gene mapping with SSR primers	Not applicable
A12-1st-371_F	TTTGACAGCCGAAACCTATTT	Gene mapping with SSR primers	Not applicable
A12-1st-371_R	CTGGAGCTTACGCTATGCAA	Gene mapping with SSR primers	Not applicable
A12-1st-374_F	ATCCAAAGTTCCAAAGCAGG	Gene mapping with SSR primers	Not applicable
A12-1st-374_R	TCAGCGACGGAATCACTATG	Gene mapping with SSR primers	Not applicable
A12-1st-377_F	CCGAAAGGGTTTCCACATAA	Gene mapping with SSR primers	Not applicable
A12-1st-377_R	TTCAAAGACGCCATTACCGT	Gene mapping with SSR primers	Not applicable
A12-1st-380_F	CGTTCTATTGAGACATGACAACA	Gene mapping with SSR primers	Not applicable
A12-1st-380_R	GGCCTATCCAGTGAAACAACTC	Gene mapping with SSR primers	Not applicable
A12-1st-383_F	AACAACAATATGTTAACTGTGTTAGGA	Gene mapping with SSR primers	Not applicable
A12-1st-383_R	TGCAAATGTTTACACGTTCCTT	Gene mapping with SSR primers	Not applicable
A12-1st-386_F	CACAACAAATTTCCCTAAGGC	Gene mapping with SSR primers	Not applicable
A12-1st-386_R	CGAACTTTATGAATGGTTAGTTATGTC	Gene mapping with SSR primers	Not applicable
A12-1st-389_F	CGAATTTGCATCCAAACAGA	Gene mapping with SSR primers	Not applicable
A12-1st-389_R	TGATGAGAGTCCGACGAGTG	Gene mapping with SSR primers	Not applicable
A12-1st-392_F	CGTGAATGTTTAATCCAATGGT	Gene mapping with SSR primers	Not applicable
A12-1st-392_R	CCATGTCAATTGTTAATTTATGGG	Gene mapping with SSR primers	Not applicable
A12-1st-395_F	GGATTGAACCCAAGGAGGAT	Gene mapping with SSR primers	Not applicable
A12-1st-395_R	TCCTCAAGGACTGGATTTGC	Gene mapping with SSR primers	Not applicable
A12-1st-398_F	CCACTACAACCAATGTTTCATTT	Gene mapping with SSR primers	Not applicable
A12-1st-398_R	TGTGTGTGCAAACAACGTATT	Gene mapping with SSR primers	Not applicable
A12-1st-401_F	CCCAACCCAACCCGTTT	Gene mapping with SSR primers	Not applicable
A12-1st-401_R	TTTAGGCCAGCCCATATTATTT	Gene mapping with SSR primers	Not applicable
A12-1st-404_F	CACAGAATCAATTTGGGCCT	Gene mapping with SSR primers	Not applicable
A12-1st-404_R	TCTGATCTGCATTCCGTGTC	Gene mapping with SSR primers	Not applicable
A12-1st-407_F	TTTGAGCGTTGGAGCTCTTT	Gene mapping with SSR primers	Not applicable
A12-1st-407_R	CCTACCTCGCGAACCATCTA	Gene mapping with SSR primers	Not applicable
A12-1st-410_F	TACGGTTGGATATGGTTGGG	Gene mapping with SSR primers	Not applicable
A12-1st-410_R	ACAGCTCCAAGCCCACTATG	Gene mapping with SSR primers	Not applicable
A12-1st-413_F	TGCAGTTGGGCTACCAGTAA	Gene mapping with SSR primers	Not applicable
A12-1st-413_R	TGCCCTTATATGGTAAGATGATTG	Gene mapping with SSR primers	Not applicable
A12-1st-416_F	CTCTTTAGGCCTGGAGGGTC	Gene mapping with SSR primers	Not applicable
A12-1st-416_R	CCTTTCTTCGAGAGCACACC	Gene mapping with SSR primers	Not applicable
A12-1st-419_F	GAGACCACAATCCGACATCA	Gene mapping with SSR primers	Not applicable
A12-1st-419_R	TCCAAGGCCAAATAACACCT	Gene mapping with SSR primers	Not applicable
A12-1st-422_F	TTGGTAAAGTTGACGAGAAATCTG	Gene mapping with SSR primers	Not applicable
A12-1st-422_R	CATTTGAAATTCTATCAGGTGACAA	Gene mapping with SSR primers	Not applicable
A12-1st-425_F	GGTACAACCTCAAAGAAATTCTCTACA	Gene mapping with SSR primers	Not applicable
A12-1st-425_R	GGCTGACGTGTACAATCAACTAA	Gene mapping with SSR primers	Not applicable
A12-1st-428_F	GGGCTGCTCTTTAACCCAA	Gene mapping with SSR primers	Not applicable
A12-1st-428_R	GCAAATATTCCTTCCCATCAA	Gene mapping with SSR primers	Not applicable
A12-1st-431_F	TCACACTATCCATCGGCTTG	Gene mapping with SSR primers	Not applicable
A12-1st-431_R	TCATTCATCCATTTCAATCCA	Gene mapping with SSR primers	Not applicable
A12-1st-434_F	CATGGTTCGACACATGACATA	Gene mapping with SSR primers	Not applicable
A12-1st-434_R	GAAGATGAAGAATGCAAATGAAA	Gene mapping with SSR primers	Not applicable
A12-1st-437_F	CCATATGATCCCTCCACGTT	Gene mapping with SSR primers	Not applicable
A12-1st-437_R	GCATATTATGAAGATAACAATACGTGA	Gene mapping with SSR primers	Not applicable
A12-1st-443_F	AAAGGGCTAGCTTAGCTTCG	Gene mapping with SSR primers	Not applicable
A12-1st-443_R	AATATATAATTCGGGCCGGG	Gene mapping with SSR primers	Not applicable
A12-1st-446_F	GGCCATCTAGGTTGTGCAAT	Gene mapping with SSR primers	Not applicable
A12-1st-446_R	AAATGCTGACGTGTTGTCCA	Gene mapping with SSR primers	Not applicable
19384133-F	AGCACACTCCCGCAAACCTCAT	Gene mapping with InDels primers	Not applicable
19384133-R	AGCCCTCCCGAAGAATATGTGT	Gene mapping with InDels primers	Not applicable
19669407-F	TGGGTTAGGTTGGGTCAAGTTT	Gene mapping with InDels primers	Not applicable
19669407-R	TCAACCACTGCTTCAAGATAGA	Gene mapping with InDels primers	Not applicable
19669750-F	TCCGGTTGACTTGTGACATCAA	Gene mapping with InDels primers	Not applicable
19669750-R	TTTGTAATCGAGTTGAGACACA	Gene mapping with InDels primers	Not applicable
19687678-F	TGGGTAAGTGGGTTTGGGTAAA	Gene mapping with InDels primers	Not applicable
19687678-R	TCGAAGAGCCGGCTGAATAAAT	Gene mapping with InDels primers	Not applicable
19687680-F	TGGGTAAGTGGGTTTGGGTAAA	Gene mapping with InDels primers	Not applicable
19687680-R	TCGAAGAGCCGGCTGAATAAAT	Gene mapping with InDels primers	Not applicable
19701138-F	GGGGTGCTCATGGTTGGATTAG	Gene mapping with InDels primers	Not applicable
19701138-R	GCACACGCCTACAAGCCATCAC	Gene mapping with InDels primers	Not applicable
19763498-F	CGTACGCTGACTATGAACTCAG	Gene mapping with InDels primers	Not applicable
19763498-R	TGGACTGCTACTGAATGTCTGA	Gene mapping with InDels primers	Not applicable
19794687-F	AGAGGCTGGTGGGTAGGATTCT	Gene mapping with InDels primers	Not applicable
19794687-R	CAGTCATTTATAGTCCGGGCCT	Gene mapping with InDels primers	Not applicable
19808717-F	GCATGACAAACCTCCCATTTTA	Gene mapping with InDels primers	Not applicable
19808717-R	CTTTGTTCTTTTCACCCCTTTT	Gene mapping with InDels primers	Not applicable
19811583-F	CCGGGTTTGGGGTGCTACAA	Gene mapping with InDels primers	Not applicable
19811583-R	TGGTTTTGACCCTGATCAAGCG	Gene mapping with InDels primers	Not applicable
19811893-F	TGCAAAAGATTTTCAAGCAGTT	Gene mapping with InDels primers	Not applicable
19811893-R	TGCCATGAACACCAAACATTGA	Gene mapping with InDels primers	Not applicable
19825372-F	AACAGACTTTTAGCGGCGTTTT	Gene mapping with InDels primers	Not applicable
19825372-R	TCCTGGTCTTTAGCGGCGTTTT	Gene mapping with InDels primers	Not applicable
19838915-F	TTGCCAGTGTTTCCAGTTCTAA	Gene mapping with InDels primers	Not applicable
19838915-R	CGGTCTTCCTGCGTACGTCATA	Gene mapping with InDels primers	Not applicable
19908099-F	ACACAGCGGCTATCCAGTAAGA	Gene mapping with InDels primers	Not applicable
19908099-R	AGGGTTTCGATAGCTCCACAGA	Gene mapping with InDels primers	Not applicable
19914354-F	GTTCGGCACTTTTAAGGTAAAC	Gene mapping with InDels primers	Not applicable
19914354-R	TGTATTCAAGAGCTTCGTTAGT	Gene mapping with InDels primers	Not applicable
19918613-F	ACGGAGAAAATGGGCCAAAGTA	Gene mapping with InDels primers	Not applicable
19918613-R	CCCTCCCTGTGTGTCCCTCTTT	Gene mapping with InDels primers	Not applicable
19944388-F	GCTGGTATTATATCCGGGCTAA	Gene mapping with InDels primers	Not applicable
19944388-R	CCAGAAAGCATGCGGGACTTTA	Gene mapping with InDels primers	Not applicable
20005708-F	AAAGGTGGGCACAATGGTAAAG	Gene mapping with InDels primers	Not applicable
20005708-R	TGCCTGGAACCTCAAACCTAAG	Gene mapping with InDels primers	Not applicable
20026819-F	CATGCACACTGTTATGGTCCAA	Gene mapping with InDels primers	Not applicable
20026819-R	TCCCTTTGTCACTCGGCCTTGT	Gene mapping with InDels primers	Not applicable
20058143-F	CACAAAAGTAGGGTGCGTTCAA	Gene mapping with InDels primers	Not applicable
20058143-R	AGTTTTCACTCCTCTCCTAGAA	Gene mapping with InDels primers	Not applicable
20062846-F	TCTTCACCTCTACCTCCATTAT	Gene mapping with InDels primers	Not applicable
20062846-R	GATTCTCGCATTGCCTGTAAGT	Gene mapping with InDels primers	Not applicable
20074535-F	TGAGCAAAGACCAAAACTTAAG	Gene mapping with InDels primers	Not applicable
20074535-R	CAGTCGCCTTATGTTCGGAATC	Gene mapping with InDels primers	Not applicable
20088851-F	CCAATTAAACTTTGCGCCTTAG	Gene mapping with InDels primers	Not applicable
20088851-R	AGTGGACGGCATATGTTATCA	Gene mapping with InDels primers	Not applicable
20116755-F	TCGTAGCAGATGACTCCCAAAA	Gene mapping with InDels primers	Not applicable
20116755-R	ACCCAACGTACTAGCTTTCAGT	Gene mapping with InDels primers	Not applicable
20129695-F	CCTAATGGCCGATGTGATGA	Gene mapping with InDels primers	Not applicable
20129695-R	ACAGTTTCACATTCATCACGT	Gene mapping with InDels primers	Not applicable
20133461-F	ACGTGCCAAACATTCGGATTTT	Gene mapping with InDels primers	Not applicable
20133461-R	TCGGAAGCACAAGTAAGTTTTA	Gene mapping with InDels primers	Not applicable
20162028-F	AATTGTCGTTGCAGGGGATTTA	Gene mapping with InDels primers	Not applicable
20162028-R	ACACTCCCGCGAACCTCATTTC	Gene mapping with InDels primers	Not applicable
20243100-F	AGGAATTACATGCAACGGATCA	Gene mapping with InDels primers	Not applicable
20243100-R	CGAGCGTATTGGGCCGATAAC	Gene mapping with InDels primers	Not applicable
20304775-F	CTCAAGACACGCTGAGGTATTT	Gene mapping with InDels primers	Not applicable
20304775-R	GCTCAACTCATCTCTTGCAATA	Gene mapping with InDels primers	Not applicable
21078475-F	TCCATCATTCATCCCATTATCG	Gene mapping with InDels primers	Not applicable
21078475-R	ACCCTATGATTCAGTACTTGCA	Gene mapping with InDels primers	Not applicable
21394528-F	AGCATCATTCGCACACCATGAA	Gene mapping with InDels primers	Not applicable
21394528-R	CGTACCGATCTCTCACGATATA	Gene mapping with InDels primers	Not applicable
21742205-F	GAACTTCCAAGCCCACAAAATG	Gene mapping with InDels primers	Not applicable
21742205-R	TGATGCCCTAATTTGTGTACAA	Gene mapping with InDels primers	Not applicable
21805650-F	CCGTGTGTCCCCTGGTGTTGAA	Gene mapping with InDels primers	Not applicable
21805650-R	CCCGCGTGCCAGGTCGTATA	Gene mapping with InDels primers	Not applicable
21956907-F	CCGGATAATTGGTCGCATGTG	Gene mapping with InDels primers	Not applicable
21956907-R	ACGCATAGTAGCCTGCACTTAG	Gene mapping with InDels primers	Not applicable
CDS1408-F	ATGCTGAGGAGATTGGCCAATGAC	Gene clone	Ga12G1408
CDS1408-R	CTCCATTCTATAAACCAATGAGAAAG	Gene clone
qPCR1408-F	CCACAACTCGTCACCATATTGCCC	qPCR(Candidate genes)
qPCR1408-R	GGCATTGCCCTAGTGGAGGTTCTG	qPCR(Candidate genes)
qPCR1410-F	GCGGATATGGGATTCAAAGCCGGC	qPCR(Candidate genes)	Ga12G1410
qPCR1410-R	GAGTTCCACACCGCATCTTCAGC	qPCR(Candidate genes)
CDS1410-F	ATGGCTCGTCTGCCTTTAATAGTAC	Gene clone
CDS1410-R	ATGGTCAGCAAGAAATCTTCTGAC	Gene clone
CDS1409-F	ATGCTCCACCCTAACCATAAACC	Gene clone	Ga12G1409
CDS1409-R	CCTATTTTGAATTGGCGAAGATCAAT	Gene clone
Gap-1409-F	CACAAACAATATTCCTTGCTATGG	test maker
Gap-1409-R	CAATTGCCAGTGTTTCCAGTTC	test maker
PYL156-F:	AAGGTTACCGAATTCTCTAGA GGATGCCAAAATCAACCACAAAATC	VIGS
PYL156-R	CGTGAGCTCGGTACCGGATCCGGTAAACAGTTTATGATGCTGGTTCC	VIGS
PYL156-2-F	AAGGTTACCGAATTCTCTAGA ATGCTCCACCCTAACCATAAACC	VIGS
PYL156-2-R	CGTGAGCTCGGTACCGGATCCGTTCTTCACCGGAAGTAATCGAAACC	VIGS
qPCR-1409-F	CATCGTCATCAACTCCCCGGTC	qPCR(Candidate genes)
qPCR-1409-R	GCTGGTTCCTGCTATTGCAATTGC	qPCR(Candidate genes)
qPCR-1409-2-F	CATCGTCATCAACTCCCCGGTC	qPCR(Candidate genes)
qPCR-1409-2-R	GCTGGTTCCTGCTATTGCAATTGC	qPCR(Candidate genes)
His3-F	TCAAGACTGATTTGCGTTTCCA	qPCR (Internal control)	Gahistone H3.3
His3-R	GCGCAAAGGTTGGTGTCTTC	qPCR (Internal control)

## Sheet: Table S5
Index	Kmeans Group	Formula	Compounds	Class I	Class II	CAS	Relative content in GA0028-midrib	Relative content in GA0029-midrib	Relative content in nectar
mws0119	1	C14H28O2	Myristic Acid	Lipids	Free fatty acids	544-63-8	43300000	30200000	18200000
mws0281	4	C6H8O7	Citric Acid	Organic acids	Organic acids	77-92-9	50400000	48400000	17700000
pme0519	3	C12H22O11	D-(+)-Sucrose	Others	Saccharides and Alcohols	57-50-1	399000	547000	12700000
pme0230	5	C10H13N5O4	Adenosine	Nucleotides and derivatives	Nucleotides and derivatives	58-61-7	20900000	23300000	7070000
mws0396	4	C18H34O2	Elaidic Acid	Lipids	Free fatty acids	112-79-8	34900000	33100000	6890000
mws5038	3	C12H22O11	Isomaltulose	Others	Saccharides and Alcohols	13718-94-0	172000	244000	6160000
mws1333	3	C12H22O11	Melibiose	Others	Saccharides and Alcohols	585-99-9	152000	213000	5380000
pmf0027	2	C21H21O11	Cyanidin 3-O-galactoside	Flavonoids	Anthocyanins	27661-36-5	129000000	388000000	4940000
mws2220	3	C22H18O11	Gallocatechin 3-O-gallate	Flavonoids	Flavanols	5127-64-0	2250000	1950000	4900000
mws0093	3	C10H12O3	Coniferyl alcohol	Phenolic acids	Phenolic acids	458-35-5	190000	240000	4180000
mws0034	3	C22H18O11	Epigallocatechin gallate	Flavonoids	Flavanols	989-51-5	1490000	1360000	3330000
mws2623	4	C18H34O2	11-Octadecanoic acid(Vaccenic acid)	Lipids	Free fatty acids	506-17-2	11400000	10500000	2340000
pme0256	3	C5H4N4O2	Xanthine	Nucleotides and derivatives	Nucleotides and derivatives	69-89-6	106000	140000	1800000
mws0248	3	C9H12N2O6	Uridine	Nucleotides and derivatives	Nucleotides and derivatives	58-96-8	140000	124000	1720000
mws0147	3	C5H10O3	3-Hydroxy-3-methyl butyric acid	Organic acids	Organic acids	625-08-1	648000	902000	1590000
Qingke_Rfmb318-1-2	5	C7H14NO2+	Proline betaine(ProBet)	Amino acids and derivatives	Amino acids and derivatives	1195-94-4	11200000	10900000	1530000
mws0277	5	C7H12O6	Kinic acid	Organic acids	Organic acids	77-95-2	3100000	3230000	1460000
pme0500	3	C18H32O16	D-(+)-Melezitose	Others	Saccharides and Alcohols	597-12-6	11100	21400	1360000
pmp001277	5	C21H44NO7P	3-{(2-Aminoethoxy)(hydroxy)phosphoryl]oxy}-2-hydroxypropyl palmitate	Alkaloids	Alkaloids	-	16200000	16900000	1310000
pmb0876	5	C21H44NO7P	LysoPE 16:0	Lipids	LPE	53862-35-4	15700000	16300000	1270000
pme0033	5	C5H4N4O	Hypoxanthine	Nucleotides and derivatives	Nucleotides and derivatives	68-94-0	3820000	4190000	1070000
mws1060	3	C10H12N4O5	9-(β-D-Arabinofuranosyl)hypoxanthine	Nucleotides and derivatives	Nucleotides and derivatives	7013-16-3	42400	47300	1020000
mws1397	3	C22H18O10	(-)-Epicatechin gallate	Flavonoids	Flavanols	1257-08-5	468000	397000	1010000
pme3009	3	C6H6O6	Trans-Citridic acid	Organic acids	Organic acids	4023-65-8	45800	49000	955000
pmb0981	5	C10H14N5O7P	Adenosine 5'-monophosphate	Nucleotides and derivatives	Nucleotides and derivatives	61-19-8	3570000	3660000	948000
mws0009	3	C10H10O3	Coniferaldehyde	Phenolic acids	Phenolic acids	20649-42-7	291000	265000	933000
mws0355	3	C22H18O10	(-)-Catechin gallate	Flavonoids	Flavanols	130405-40-2	402000	388000	898000
mws2221	3	C22H18O10	Catechin gallate	Flavonoids	Flavanols	130405-40-2	474000	382000	882000
mws1138	6	C24H26N2O13	Batanin	Alkaloids	Alkaloids	7659-95-2	11500000	21100000	835000
pmb3099	3	C4H11O4P	Diethyl phosphate	Organic acids	Organic acids	598-02-7	298000	589000	805000
mws0097	3	C20H22O6	Pinoresinol	Lignans and Coumarins	Lignans	487-36-5	138000	204000	791000
pmp001278	5	C24H50NO7P	LysoPC(16:1)	Lipids	LPC	-	19400000	21200000	768000
mws0425	5	C5H6O4	Citraconic acid	Organic acids	Organic acids	498-23-7	2670000	2920000	729000
pmn001405	6	C21H20O11	Luteolin-7-O-glucoside	Flavonoids	Flavonoid	5373-11-5	44300000	80100000	722000
pme0006	5	C5H9NO2	L-Proline	Amino acids and derivatives	Amino acids and derivatives	147-85-3	6000000	6610000	698000
pmp000589	6	C24H22O15	Quercetin-7-O-(6'-O-malonyl)-β-D-glucoside	Flavonoids	Flavonols	-	9340000	15200000	687000
mws0001	5	C4H8N2O3	L-Asparagine Anhydrous	Amino acids and derivatives	Amino acids and derivatives	70-47-3	17400000	16900000	616000
pme3443	6	C11H12O4	Sinapinaldehyde	Phenolic acids	Phenolic acids	4206-58-0	947000	1410000	599000
mws0255	5	C4H5N3O	Cytosine	Nucleotides and derivatives	Nucleotides and derivatives	71-30-7	9510000	10700000	575000
mws0853	3	C11H14O4	Sinapyl alcohol	Phenolic acids	Phenolic acids	537-33-7	76600	131000	572000
pme0490	5	C6H5NO2	Nicotinic acid	Others	Vitamin	59-67-6	2090000	2360000	568000
mws1208	6	C10H22O2	1,10-Decanediol	Others	Saccharides and Alcohols	112-47-0	1420000	2700000	543000
pme0257	3	C4H4N2O2	Uracil	Nucleotides and derivatives	Nucleotides and derivatives	66-22-8	50700	46000	531000
pmb1096	4	C8H7N	Indole	Alkaloids	Plumerane	120-72-9	4510000	3500000	529000
pmn001575	5	C7H6O4	Gentisic acid	Phenolic acids	Phenolic acids	490-79-9	2720000	2970000	523000
mws0976	3	C9H12N2O6	β-Pseudouridine	Nucleotides and derivatives	Nucleotides and derivatives	1445-07-4	84500	76600	498000
mws1213	3	C6H10O7	Aldehydo-D-galacturonate	Organic acids	Organic acids	685-73-4	236000	332000	489000
mws0823	3	C5H8O3	3-Methyl-2-Oxobutanoic acid	Organic acids	Organic acids	759-05-7	218000	374000	483000
pme2914	4	C6H10O5	3-Hydroxy-3-methylpentane-1,5-dioic acid	Amino acids and derivatives	Amino acids and derivatives	503-49-1	15800000	12700000	472000
mws1189	3	C6H10O7	D-Galacturonic acid(Gal A)	Organic acids	Organic acids	91510-62-2	228000	305000	469000
mws1337	5	C9H17NO5	D-Pantothenic Acid	Others	Vitamin	79-83-4	3020000	3240000	458000
pme1173	3	C5H4N4O	Allopurinol	Nucleotides and derivatives	Nucleotides and derivatives	315-30-0	93500	95600	422000
pme2960	5	C15H12O5	Naringenin chalcone	Flavonoids	Chalcones	73692-50-9	1630000	1610000	392000
pme0183	4	C5H5N5O	2-Hydroxy-6-aminopurine	Nucleotides and derivatives	Nucleotides and derivatives	3373-53-3	807000	761000	387000
pme2596	5	C8H9NO4	4-Pyridoxic acid	Others	Vitamin	82-82-6	2660000	2620000	386000
mws0639	4	C7H6O4	2,3-Dihydroxybenzoic Acid	Organic acids	Organic acids	303-38-8	2290000	1820000	363000
mws0242	2	C8H14O4	SubericAcid	Organic acids	Organic acids	505-48-6	1120000	2460000	313000
mws1350	3	C9H10O4	Syringic Aldehyde	Phenolic acids	Phenolic acids	134-96-3	106000	150000	306000
mws1354	5	C10H10O4	Trans-ferulic acid	Phenolic acids	Phenolic acids	537-98-4	797000	916000	284000
mws0237	2	C9H16O4	Anchoic Acid	Organic acids	Organic acids	123-99-9	483000	1320000	281000
mws4174	3	C8H15NO6	N-Acetyl-β-D-mannosamine	Others	Others	7772-94-3	37600	34900	275000
pmn001517	6	C15H22O8	3,4,5-Trimethoxyphenyl-β-D-Glucopyranoside	Phenolic acids	Phenolic acids	-	4000000	6080000	238000
pme0278	3	C7H14N2O4	2,6-Diaminooimelic acid	Amino acids and derivatives	Amino acids and derivatives	583-93-7	91100	74700	234000
pmb0374	4	C5H5N5	Aminopurine	Alkaloids	Alkaloids	452-06-2	658000	611000	228000
pme0264	5	C10H14N2O5	Thymidine	Nucleotides and derivatives	Nucleotides and derivatives	50-89-5	788000	973000	224000
Li512117	1	C27H30O16	Quercetin 3-O-rhanosylgalactoside	Flavonoids	Flavonols	-	13800000	8410000	211000
pmb0889	5	C18H30O2	Punicic acid	Lipids	Free fatty acids	544-72-9	8190000	10500000	198000
mws1593	3	C24H42O21	Maltotetraose	Others	Saccharides and Alcohols	34612-38-9	9	9	197000
pmn001495	6	C19H38O4	Hexadecanoic acid 2,3-dihydroxypropyl ester	Lipids	Glycerol ester	542-44-9	1510000	2780000	193000
pmn001694	6	C18H34O5	9,10,13-Trihyroxy-11-octadecadienoic acid	Lipids	Free fatty acids	-	1570000	2740000	190000
mws1014	6	C10H8O5	Fraxetin	Lignans and Coumarins	Coumarins	574-84-5	2380000	3800000	188000
pmb3894	6	C17H14O7	Di-O-methylquercetin	Flavonoids	Flavonols	2068-02-2	1450000	2560000	182000
pme0376	5	C15H12O5	Naringenin	Flavonoids	Dihydroflavone	480-41-1	554000	555000	167000
pmp001272	5	C23H44NO7P	3-{(2-Aminoethoxy)(hydroxy)phosphoryl]oxy}-2-12-octadecadienoate	Alkaloids	Alkaloids	-	16400000	20600000	166000
pme1261	2	C9H19NO4	Pantothenol	Others	Saccharides and Alcohols	16485-10-2	216000	364000	165000
mws4183	6	C20H18O11	Quercetin-3-O-α-L-arabinopyranoside(guaijaverin)	Flavonoids	Flavonols	22255-13-6	7860000	16400000	149000
GQ512006	4	C27H30O16	Quercetin-3-O-glucoside-7-O-rhamnoside	Flavonoids	Flavonols	-	10100000	8760000	146000
mws1140	5	C15H12O5	Naringenin chalcone(4,2',4',6'-Tetrahydroxychalcone)	Flavonoids	Chalcones	73692-50-9	530000	543000	146000
pmb0855	5	C24H50NO7P	LysoPC 16:0	Lipids	LPC	17364-16-8	8980000	9980000	144000
pmb0709	4	C30H32O20	Quercetin 7-O-malonylhexosyl-hexoside	Flavonoids	Flavonoid	-	1850000	1420000	135000
pme1474	5	C11H15N5O3S	5'-Deoxy-5'-(methylthio)adenosine	Nucleotides and derivatives	Nucleotides and derivatives	2457-80-9	5820000	6150000	132000
mws0567	5	C5H11N3O2	4-Guanidinobutyric acid	Organic acids	Organic acids	463-00-3	1350000	1320000	113000
pme1419	4	C6H14ClNO2S	L-Methionine methyl ester	Amino acids and derivatives	Amino acids and derivatives	2491-18-1	244000	206000	113000
pme3391	2	C22H23O12+	Petunidin 3-O-glucoside	Flavonoids	Anthocyanins	6988-81-4	40500	2430000	113000
mws0028	3	C8H8O4	Vanillic acid	Phenolic acids	Phenolic acids	121-34-6	43400	44800	104000
mws0214	1	C6H14O6	D-Sorbitol	Others	Saccharides and Alcohols	50-70-4	238000	169000	99500
pmb3081	4	C6H11PO11	Glucarate O-Phosphoric acid	Others	Saccharides and Alcohols	-	912000	800000	90400
pme0122	5	C8H16N2O3	N6-Acetyl-L-lysine	Amino acids and derivatives	Amino acids and derivatives	692-04-6	6590000	7170000	88300
pme0241	3	C7H6O2	Benzoic acid	Phenolic acids	Phenolic acids	65-85-0	9	9	84900
pmb0998	3	C10H14N5O8P	Guanosine 5'-monophosphate	Nucleotides and derivatives	Nucleotides and derivatives	85-32-5	37700	43800	82300
mws0983	5	C20H39NO2	N-Oleoylethanolamine	Others	Others	111-58-0	420000	467000	74000
pmb2778	5	C18H32O3	9,10-EODE	Lipids	Free fatty acids	65167-83-1	3560000	4610000	72900
mws2186	5	C20H18O11	Avicularin	Flavonoids	Flavonols	572-30-5	5160000	5790000	71500
pmn001686	6	C16H32O4	10,16-Dihydroxy-palmitic acid	Lipids	Free fatty acids	3233-90-7	111000	137000	68300
pmp001250	5	C26H51NO7P+	PC(18:2)	Lipids	PC	-	6180000	7300000	66500
pmp001273	5	C26H50NO7P	LysoPC(18:2)	Lipids	LPC	-	5900000	7240000	64800
pmp001251	5	C26H51NO7P+	PC(18:2)isomer	Lipids	PC	-	5920000	7410000	63600
pmp001281	6	C26H52NO7P	LysoPC(18:1)	Lipids	LPC	-	2640000	4250000	63500
pmb0423	5	C10H10O4	Hydroxy-methoxycinnamate	Phenolic acids	Phenolic acids	-	600000	774000	62800
pme3968	1	C6H7N5O	7-Methylguanine	Nucleotides and derivatives	Nucleotides and derivatives	578-76-7	732000	395000	62100
mws0216	4	C5H9NO3	Trans-4-Hydroxy-L-proline	Amino acids and derivatives	Amino acids and derivatives	51-35-4	30800000	25900000	59200
pme1210	4	C5H11NO2S	L-Methionine	Amino acids and derivatives	Amino acids and derivatives	63-68-3	1710000	1540000	57700
pmp000086	4	C13H16O6	1-Feruloyl-sn-glycerol	Phenolic acids	Phenolic acids	-	291000	258000	56400
mws0051	2	C16H12O5	Acacetin	Flavonoids	Flavonoid	480-44-4	32100	73500	55500
mws0736	4	C8H16N2O3	N-Glycyl-L-leucine	Amino acids and derivatives	Amino acids and derivatives	869-19-2	358000	302000	54100
mws2209	6	C21H20O11	Astragalin	Flavonoids	Flavonols	480-10-4	4540000	7020000	53800
mws0609	4	C10H12N5O7P	Guanosine 3',5'-cyclic monophosphate	Nucleotides and derivatives	Nucleotides and derivatives	7665-99-8	112000	93400	52500
mws0089	6	C21H20O11	Kaempferol 7-O-glucosdie	Flavonoids	Flavonols	16290-07-6	4480000	6790000	51800
pme1184	6	C10H13N5O4	Deoxyguanosine	Nucleotides and derivatives	Nucleotides and derivatives	961-07-9	84000	124000	51500
pme0434	5	C30H26O12	Procyanidin B2	Tannins	Proanthocyanidins	29106-49-8	7520000	10000000	49600
pme0436	5	C30H26O12	Procyanidin B3	Tannins	Proanthocyanidins	23567-23-9	16100000	20700000	49400
mws0572	5	C5H7N3O	5-Methylcytosine	Nucleotides and derivatives	Nucleotides and derivatives	554-01-8	299000	377000	48300
pme2566	3	C8H14N2O5	(5-L-Glutamyl)-L-amino acid	Amino acids and derivatives	Amino acids and derivatives	5875-41-2	21700	24500	46400
Qingke_Rfmb091-1-1	5	C18H32O3	9-Hydroxy-10,12-octadecadienoic acid	Lipids	Free fatty acids	15514-85-9	1810000	2120000	45300
pmn001688	5	C18H32O3	9S-Hyroxy-10E,12E-octadecadienoic acid	Lipids	Free fatty acids	-	1820000	2210000	44900
pme2602	3	C3H8NO6P	O-Phospho-L-serine	Amino acids and derivatives	Amino acids and derivatives	407-41-0	16700	46100	44200
pme3211	6	C21H20O12	Quercetin 3-O-glucoside(Isotrifoliin)	Flavonoids	Flavonols	21637-25-2	2930000	6310000	41600
pmp001311	5	C27H30O17	6-Hydroxykaempferol-7,6-O-Diglucoside	Flavonoids	Flavonols	-	9430000	12400000	41600
Qingke_Rfmb090-1-3	5	C18H32O3	13-Hydroxy-9,11-octadecadienoic acid	Lipids	Free fatty acids	5204-88-6	1820000	2140000	40800
mws0146	5	C7H7NO2	Nicotinic Acid Methyl Ester(Methyl Nicotinate)	Alkaloids	Alkaloids	93-60-7	218000	260000	40400
mws4175	5	C6H8O6	D-Glucurono-6,3-lactone	Others	Others	32449-92-6	1090000	1080000	39600
mws4176	4	C12H16N2O3	DL-Alanyl-DL-phenylalanine	Amino acids and derivatives	Amino acids and derivatives	1999-45-7	228000	197000	37300
pme2801	5	C6H6N4O2	7-Methylxanthine	Nucleotides and derivatives	Nucleotides and derivatives	552-62-5	75200	76500	36800
mws1290	2	C30H26O13	Tiliroside	Flavonoids	Flavonols	20316-62-5	2500000	14000000	36400
pme0193	4	C5H10N2O3	L-Glutamine	Amino acids and derivatives	Amino acids and derivatives	56-85-9	2890000	2260000	35900
pme2237	4	C6H14O6	Dulcitol	Others	Saccharides and Alcohols	608-66-2	336000	242000	34500
mws0856	6	C21H20O12	Spiraeoside	Flavonoids	Flavonols	20229-56-5	3200000	6720000	32900
pmp001193	4	C2H7NO3S	Taurine	Alkaloids	Alkaloids	107-35-7	274000	227000	32000
pme0040	5	C5H5N5	Adenine	Nucleotides and derivatives	Nucleotides and derivatives	73-24-5	1620000	1690000	29700
pmb3107	6	C15H20O10	Syringic acid O-glucoside	Phenolic acids	Phenolic acids	-	300000	467000	28400
pmb3079	5	C8H16NO9P	N-Acetyl-D-glucosamine 1-phosphate	Others	Others	-	168000	161000	26800
mws5035	4	C15H22N2O3	Leucylphenylalanine	Amino acids and derivatives	Amino acids and derivatives	56217-82-4	697000	523000	25500
GQ512002	4	C28H32O16	Isorhamnetin-3-O-rutinoside	Flavonoids	Flavonols	604-80-8	5950000	5630000	25400
Li512111	6	C24H24O13	Isorhamnetin acetyl hexoside	Flavonoids	Flavonols	-	2240000	3510000	24800
mws0091	6	C21H20O12	Isoquercitrin	Flavonoids	Flavonols	482-35-9	1730000	3160000	24700
pmb0530	5	C21H27N7O14P2	Nicotinic acid adenine dinucleotide	Nucleotides and derivatives	Nucleotides and derivatives	53-84-9	1340000	1370000	23900
pmp001127	1	C16H12O6	Chrysoeriol	Flavonoids	Flavonoid	491-71-4	317000	198000	23900
mws1329	6	C21H20O12	Gossypitrin	Flavonoids	Flavonols	491-50-9	2160000	4540000	21400
mws2213	3	C9H8O2	Cinnamic acid	Phenolic acids	Phenolic acids	140-10-3	8690	9460	18900
pmb2640	5	C12H24O2	Lauric acid	Lipids	Free fatty acids	143-07-7	109000	105000	18900
mws0102	4	C9H7NO2	Indole-5-carboxylic acid	Alkaloids	Plumerane	1670-81-1	42000	39200	17600
pmb0706	2	C30H32O20	Quercetin 5-O-malonylhexosyl-hexoside	Flavonoids	Flavonoid	-	1040000	4570000	16500
pmb2643	6	C14H26O2	Myristoleic acid	Lipids	Free fatty acids	544-64-9	108000	186000	15700
pmb3002	5	C28H32O15	Chrysoeriol 7-O-rutinoside	Flavonoids	Flavonoid	-	319000	394000	14500
mws2118	5	C21H24O10	Phloretin 2'-O-glucoside	Flavonoids	Isoflavones	60-81-1	13900000	16100000	12500
pmp000002	6	C17H14O6	Ladanein	Flavonoids	Flavonoid	10176-71-3	114000	190000	12500
mws0704	4	C2H8NO4P	O-Phosphorylethanolamine	Others	Others	1071-23-4	45400	39600	9640
pmn001644	6	C23H20O14	Quercetin 3-O-β-(2''-O-acetylβ-D-glucuronide)	Flavonoids	Flavonols	-	1530000	2170000	9280
mws0164	6	C30H24O12	Procyanidin A2	Tannins	Proanthocyanidins	41743-41-3	98800	239000	9060
mws0582	1	C11H19N3O6S	S-(methyl)glutathione	Amino acids and derivatives	Amino acids and derivatives	2922-56-7	172000	105000	8890
pmb3026	5	C23H22O13	Quercetin O-acetylhexoside	Flavonoids	Flavonoid	-	1330000	1640000	8370
mws1505	1	C17H16O4	Phenethyl caffeate	Phenolic acids	Phenolic acids	104594-70-9	23600	15100	7720
mws1195	1	C10H10O3	Methyl p-coumarate	Phenolic acids	Phenolic acids	3943-97-3	1730000	1070000	7480
pmn001583	5	C27H30O16	Bioquercetin	Flavonoids	Flavonols	52525-35-6	1540000	1740000	7390
GQ512001	2	C33H40O21	Quercetin-O-rutinoside-hexose	Flavonoids	Flavonols	-	1460000	6600000	5710
pme0266	2	C10H18O4	Sebacate	Organic acids	Organic acids	111-20-6	2020	13000	2150
GQ512003	4	C15H22O3N4	Fer-agmatine	Alkaloids	Phenolamine	-	12300000	8500000	9
GQ512005	4	C27H30O15	Kaempferol-3-O-glucoside-7-O-rhamnoside	Flavonoids	Flavonols	-	27000000	19800000	9
Li512112	1	C25H24O15	Isorhamnetin hexose-malonate	Flavonoids	Flavonols	-	81600	51600	9
Li512115	6	C25H24O12	3,4-Dicaffeoylquinic acid	Phenolic acids	Phenolic acids	14534-61-3	286000	425000	9
Lmmn007256	6	C15H16O4	Hemigossypol	Others	Others	40817-07-0	15900000	24000000	9
Lmmn007368	6	C15H16O3	Desoxyhemigossypol	Others	Others	57765-65-8	1090000	1590000	9
Lmmn007773	5	C15H16O3	3-hydroxy-furocalamen-2-one	Others	Others	-	2470000	3060000	9
Lmmn010047	5	C30H30O8	Gossypol	Others	Others	303-45-7	6500000	8160000	9
Lmmp001783	1	C30H26O14	Gallocatechin-gallocatechin	Tannins	Proanthocyanidins	-	10100000	1880000	9
Lmmp001798	2	C30H26O13	Gallocatechin-catechin isomer	Tannins	Proanthocyanidins	-	9	27700000	9
Lmmp001859	1	C30H26O13	Gallocatechin-catechin isomer3	Tannins	Proanthocyanidins	-	7740000	4830000	9
Lmmp001962	2	C30H26O13	Gallocatechin-catechin isomer2	Tannins	Proanthocyanidins	-	9	12600000	9
Lmmp002334	6	C33H40O21	Quercetin glu-glu-rha	Flavonoids	Flavonols	-	5430000	9570000	9
Lmmp002440	2	C30H32O20	Quercetin glu-malonyl-glucoside	Flavonoids	Flavonols	-	1910000	9180000	9
Lmmp002454	5	C27H30O16	Kaempferol-diglucoside	Flavonoids	Flavonols	-	14200000	13900000	9
Lmmp002796	4	C27H30O17	Gossypetin-rutinoside	Flavonoids	Flavonols	-	1690000	1470000	9
Lmmp002859	2	C27H30O17	Quercetin glu-glu	Flavonoids	Flavonols	-	2000000	6420000	9
Lmmp002963	4	C28H32O16	methylquercetin glu-rha	Flavonoids	Flavonols	-	10200000	9420000	9
Lmmp002995	4	C30H32O20	Quercetin glu-malonyl-glucoside2	Flavonoids	Flavonols	-	2330000	1800000	9
Lmmp003054	4	C24H22O16	Gossypetin-malonyl-glucoside	Flavonoids	Flavonols	-	4520000	4080000	9
Lmmp003903	4	C23H22O12	Kaempferol acetyl-glucoside	Flavonoids	Flavonols	-	13200000	9380000	9
Qingke_Rfmb087-1-1	6	C18H32O4	13-Oxo-9-hydroxy-10-octadecenoic acid	Lipids	Free fatty acids	-	70800	168000	9
Qingke_Rfmb089-2-3	5	C18H34O4	9,10-Dihydroxy-12-octadecenoic acid	Lipids	Free fatty acids	263399-34-4	109000	112000	9
Qingke_Rfmb257-der01-3	5	C26H32O11	Pinoresinol-Hexose	Lignans and Coumarins	Lignans	-	932000	1080000	9
Qingke_Rfmb319-1-2	5	C6H11NO2	Pipecolic acid	Amino acids and derivatives	Amino acids and derivatives	4043-87-2	3300000	3900000	9
YC512117	6	C18H28O2	Octadecatetraenoic acid	Lipids	Free fatty acids	20290-75-9	159000	322000	9
mws0005	1	C10H12N2	Tryptamine	Alkaloids	Plumerane	61-54-1	25600000	16200000	9
mws0014	5	C10H10O4	Ferulic acid	Phenolic acids	Phenolic acids	1135-24-6	905000	1120000	9
mws0017	6	C7H19N3	Spermidine	Alkaloids	Phenolamine	124-20-9	1090000	2430000	9
mws0024	4	C7H6O5	Gallic acid	Flavonoids	Flavanols	149-91-7	3240000	2710000	9
mws0042	5	C15H14O7	(-)-Epigallocatechin	Flavonoids	Flavanols	970-74-1	3080000	3060000	9
mws0049	4	C15H14O7	(+)-Gallocatechin	Flavonoids	Flavanols	970-73-0	34300000	26500000	9
mws0054	5	C15H14O6	Catechin	Flavonoids	Flavanols	154-23-4	4950000	5650000	9
mws0059	5	C27H30O16	Rutin	Flavonoids	Flavonols	153-18-4	1420000	1760000	9
mws0061	6	C21H20O12	Hyperin	Flavonoids	Flavonols	482-36-0	1640000	3260000	9
mws0066	4	C16H12O7	Isorhamnetin	Flavonoids	Flavonols	480-19-3	67800	63900	9
mws0124	1	C13H14N2O3	N-(3-Indolylacetyl)-L-alanine	Amino acids and derivatives	Amino acids and derivatives	57105-39-2	321000	178000	9
mws0126	5	C26H54NO7P	1-Stearoyl-sn-glycero-3-phosphocholine	Lipids	LPC	19420-57-6	2110000	2290000	9
mws0133	4	C6H6N2O	Nicotinamide	Others	Vitamin	98-92-0	9610000	7750000	9
mws0145	6	C8H8O3	2-Methoxybenzoic acid	Phenolic acids	Phenolic acids	529-75-9	254000	426000	9
mws0171	5	C27H31O16	Cyanin chloride	Flavonoids	Anthocyanins	2611-67-8	41900000	40000000	9
mws0176	4	C27H31ClO15	Pelargonin chloride	Flavonoids	Anthocyanins	17334-58-6	1520000	1380000	9
mws0179	6	C17H20O9	Chlorogenic acid methyl ester	Phenolic acids	Phenolic acids	29708-87-0	648000	1300000	9
mws0183	5	C7H6O4	Protocatechuic acid	Flavonoids	Flavanols	99-50-3	2240000	3040000	9
mws0213	4	C5H12O5	Ribitol	Others	Saccharides and Alcohols	488-81-3	296000	208000	9
mws0219	5	C4H7NO4	L-AsparticAcid	Amino acids and derivatives	Amino acids and derivatives	56-84-8	5420000	5180000	9
mws0227	4	C6H13NO2	L-Leucine	Amino acids and derivatives	Amino acids and derivatives	61-90-5	1050000	931000	9
mws0230	4	C4H9NO3	L-(-)-Threonine	Amino acids and derivatives	Amino acids and derivatives	72-19-5	7240000	6250000	9
mws0232	4	C17H20N4O6	Riboflavin	Others	Vitamin	83-88-5	2490000	2020000	9
mws0250	5	C9H11NO3	L-(-)-Tyrosine	Amino acids and derivatives	Amino acids and derivatives	60-18-4	15200000	15700000	9
mws0254	5	C6H9N3O2	L-Histidine	Amino acids and derivatives	Amino acids and derivatives	71-00-1	6780000	6910000	9
mws0256	4	C5H11NO2	L-Valine	Amino acids and derivatives	Amino acids and derivatives	72-18-4	1600000	1390000	9
mws0258	4	C6H13NO2	L-Isoleucine	Amino acids and derivatives	Amino acids and derivatives	73-32-5	1050000	915000	9
mws0260	4	C6H14N4O2	L-(+)-Arginine	Amino acids and derivatives	Amino acids and derivatives	74-79-3	12400000	8970000	9
mws0262	1	C4H6O6	L-(+)-Tartaric acid	Organic acids	Organic acids	87-69-4	120000	77200	9
mws0264	6	C12H22O11	D-(+)-TrehaloseAnhydrous	Others	Saccharides and Alcohols	99-20-7	104000	172000	9
mws0279	5	C7H11N3O2	3-N-Methyl-L-histidine	Amino acids and derivatives	Amino acids and derivatives	368-16-1	111000	111000	9
mws0282	4	C11H12N2O2	L-Tryptophan	Amino acids and derivatives	Amino acids and derivatives	73-22-3	2510000	1990000	9
mws0289	6	C23H46NO7P	LysoPE 18:1	Lipids	LPE	89576-29-4	6850000	10700000	9
mws0328	5	C9H10O4	DL-P-hydroxyphenyllactic acid	Organic acids	Organic acids	6482-9-80	111000	112000	9
mws0341	6	C6H12O3	(S)-(-)-2-Hydroxyisocaproic acid	Organic acids	Organic acids	13748-90-8	6110000	9670000	9
mws0344	4	C5H10O6	D-Xylonic acid	Organic acids	Organic acids	526-91-0	14500000	12100000	9
mws0366	4	C18H30O2	γ-Linolenic Acid	Lipids	Free fatty acids	506-26-3	47700000	40100000	9
mws0367	4	C18H30O2	α-Linolenic Acid	Lipids	Free fatty acids	463-40-1	59800	53100	9
mws0376	4	C4H4O4	Fumaric acid	Organic acids	Organic acids	110-17-8	2190000	2030000	9
mws0437	1	C5H12O5	D-Arabitol	Others	Saccharides and Alcohols	488-82-4	358000	202000	9
mws0491	1	C8H11N	Phenethylamine	Others	Others	64-04-0	34600000	16800000	9
mws0497	4	C9H10O3	L-(-)-3-Phenyllactic acid	Organic acids	Organic acids	20312-36-1	660000	568000	9
mws0520	1	C11H13NO4	N-Acetyl-L-tyrosine	Amino acids and derivatives	Amino acids and derivatives	537-55-3	398000	84600	9
mws0566	5	C7H8O2	4-Methylcatechol	Flavonoids	Flavanols	452-86-8	245000	270000	9
mws0597	1	C10H9NO3	5-Hydroxyindole-3-acetic acid	Alkaloids	Plumerane	54-16-0	262000	129000	9
mws0629	4	C13H16N2O5	Asp-phe	Amino acids and derivatives	Amino acids and derivatives	13433-09-5	587000	433000	9
mws0636	1	C18H20N2O3	Phe-Phe	Amino acids and derivatives	Amino acids and derivatives	2577-40-4	80900	42700	9
mws0668	5	C10H12N4O6	Xanthosine	Nucleotides and derivatives	Nucleotides and derivatives	146-80-5	3290000	3900000	9
mws0671	4	C4H9NO3	L-Homoserine	Organic acids	Organic acids	672-15-1	4800000	4390000	9
mws0677	4	C12H14N2O2	N-Acetyl-5-hydroxytryptamine	Alkaloids	Alkaloids	1210-83-9	993000	888000	9
mws0712	5	C5H9NO3	N-Propionylglycine	Amino acids and derivatives	Amino acids and derivatives	21709-90-0	153000	151000	9
mws0715	6	C13H16N2O4	Phenylacetyl-L-glutamine	Amino acids and derivatives	Amino acids and derivatives	28047-15-6	48000	68000	9
mws0748	6	C16H18O9	1-Caffeoylquinic acid	Phenolic acids	Phenolic acids	1241-87-8	876000	1810000	9
mws0789	5	C15H12O4	Pinocembrin(Dihydrochrysin)	Flavonoids	Dihydroflavone	480-39-7	25300	28500	9
mws0813	4	C5H7NO3	5-Oxoproline	Amino acids and derivatives	Amino acids and derivatives	149-87-1	10600	8980	9
mws0836	5	C30H26O12	Procyanidin B1	Tannins	Proanthocyanidins	20315-25-7	9320000	11600000	9
mws0847	1	C6H7N5	1-Methyladenine	Nucleotides and derivatives	Nucleotides and derivatives	5142-22-3	3250000	1900000	9
mws0866	5	C6H13O9P	D-Glucose 6-phosphate	Others	Saccharides and Alcohols	56-73-5	5360000	5870000	9
mws0875	4	C5H10N2O3S	Cys-Gly	Amino acids and derivatives	Amino acids and derivatives	19246-18-5	853000	752000	9
mws0885	4	C7H6O4	2,4-Dihydroxy benzoic acid	Phenolic acids	Phenolic acids	89-86-1	352000	266000	9
mws0889	4	C4H8O5	Threonate	Others	Saccharides and Alcohols	70753-61-6	1940000	1530000	9
mws0890	5	C3H7NO3	Serine	Amino acids and derivatives	Amino acids and derivatives	312-84-5	70700	76000	9
mws0906	5	C16H22O8	Coniferin	Phenolic acids	Phenolic acids	531-29-3	12500000	12000000	9
mws0913	6	C21H20O11	Trifolin	Flavonoids	Flavonols	23627-87-4	19900000	30200000	9
mws0920	6	C15H10O7	Tricetin	Flavonoids	Flavonoid	520-31-0	67900	171000	9
mws0921	4	C9H10O2	p-Coumaryl alcohol	Phenolic acids	Phenolic acids	3690-05-9	27900	21800	9
mws0988	4	C16H12O7	Rhamnetin(7-O-Methxyl Quercetin)	Flavonoids	Flavonols	90-19-7	249000	185000	9
mws1012	5	C9H6O2	Coumarin	Lignans and Coumarins	Coumarins	91-64-5	256000	247000	9
mws1015	4	C15H16O9	Esculin(6,7-DihydroxyCoumarin-6-glucoside)	Lignans and Coumarins	Coumarins	531-75-9	10800000	7650000	9
mws1035	6	C33H40O19	Robinin(Kaempferol-3-O-gal-rham-7-O-rham)	Flavonoids	Flavonols	301-19-9	511000	818000	9
mws1038	6	C11H22N2O4S	(R)-Pantetheine	Others	Others	496-65-1	38000	68300	9
mws1066	6	C27H32O14	Narirutin	Flavonoids	Dihydroflavone	14259-46-2	881000	1260000	9
mws1068	4	C15H10O6	Kaempferol	Flavonoids	Flavonols	520-18-3	793000	569000	9
mws1074	5	C9H6O4	Daphnetin	Lignans and Coumarins	Coumarins	486-35-1	113000	152000	9
mws1077	4	C16H18O9	Scopolin	Lignans and Coumarins	Coumarins	531-44-2	10300000	8990000	9
mws1078	4	C7H7NO2	Anthranilic Acid	Phenolic acids	Phenolic acids	118-92-3	1560000	1020000	9
mws1080	6	C12H22O11	Galactinol	Others	Saccharides and Alcohols	3687-64-7	391000	683000	9
mws1090	5	C6H13O9P	Glucose-1-phosphate	Others	Saccharides and Alcohols	59-56-3	5400000	5800000	9
mws1153	1	C31H38O16	2'-Acetylacteoside	Phenolic acids	Phenolic acids	94492-24-7	89300	52700	9
mws1155	4	C6H14O6	Mannitol	Others	Saccharides and Alcohols	87-78-5	74400	49500	9
mws1174	5	C17H14O6	3-O-Acetylpinobanksin	Flavonoids	Dihydroflavonol	52117-69-8	502000	516000	9
mws1200	4	C10H10O3	Trans-4-Hydroxycinnamic Acid Methyl Ester	Phenolic acids	Phenolic acids	19367-38-5	810000	629000	9
mws1336	4	C7H7NO2	4-Aminobenzoic acid	Phenolic acids	Phenolic acids	150-13-0	11600000	9800000	9
mws1358	5	C6H6O2	Pyrocatechol	Phenolic acids	Phenolic acids	120-80-9	160000	152000	9
mws1417	4	C9H7NO2	Indole-3-carboxylic acid	Alkaloids	Plumerane	771-50-6	73700	69200	9
mws1422	4	C15H14O5	(-)-Epiafzelechin	Flavonoids	Flavanols	24808-04-6	8050000	7530000	9
mws1491	2	C18H32O2	Linoleic acid	Lipids	Free fatty acids	60-33-3	329000	1070000	9
mws1499	5	C5H10O5	D-(-)-Arabinose	Others	Saccharides and Alcohols	10323-20-3	303000	341000	9
mws1589	6	C18H32O16	Panose	Others	Saccharides and Alcohols	33401-87-5	53400	78700	9
mws2108	6	C16H18O9	Cryptochlorogenic acid	Phenolic acids	Phenolic acids	905-99-7	3990000	7120000	9
mws2120	5	C13H8O8	Brevifolin carboxylic acid	Phenolic acids	Phenolic acids	18490-95-4	1160000	1210000	9
mws2212	4	C9H8O4	Caffeic acid	Phenolic acids	Phenolic acids	331-39-5	3800000	2710000	9
mws2368	5	C8H10O2	Tyrosol	Phenolic acids	Phenolic acids	501-94-0	189000	186000	9
mws2471	5	C15H11O7	Delphinidin chloride	Flavonoids	Anthocyanins	528-53-0	9320000	11600000	9
mws2523	6	C12H23O14P	Trehalose 6-phosphate	Others	Saccharides and Alcohols	4484-88-2	58100	81800	9
mws4052	5	C4H7NO2	1-Aminocyclopropane-1-carboxylic acid	Others	Others	22059-21-8	297000	335000	9
mws4085	6	C11H12O5	Sinapic acid	Phenolic acids	Phenolic acids	530-59-6	33300	54800	9
mws4113	5	C21H22O5	3'-Hydroxy-4'-O-methylglabridin	Others	Others	175554-11-7	728000	883000	9
mws4134	4	C20H32N6O12S2	Oxidized Glutathione	Amino acids and derivatives	Amino acids and derivatives	121-24-4	57000	50200	9
mws4167	5	C21H18O12	Luteolin 7-O-glucuronide	Flavonoids	Flavonoid	29741-10-4	257000	321000	9
mws5037	4	C9H18N2O3	Alanylleucine	Amino acids and derivatives	Amino acids and derivatives	1999-42-4	457000	410000	9
mws5040	6	C12H21O11Na	Turanose	Others	Saccharides and Alcohols	547-25-1	178000	379000	9
mws5041	5	C8H16N2O3	Glycylisoleucine	Amino acids and derivatives	Amino acids and derivatives	19461-38-2	209000	230000	9
mws5042	4	C11H14N2O3	Glycylphenylalanine	Amino acids and derivatives	Amino acids and derivatives	721-66-4	622000	472000	9
pma1590	2	C22H23O11+	Peonidin O-hexoside	Flavonoids	Anthocyanins	-	2110000	52300000	9
pmb0149	6	C21H34O4	MAG(18:4)isomer1	Lipids	Glycerol ester	-	1630000	3440000	9
pmb0160	5	C21H36O4	MAG(18:3)isomer5	Lipids	Glycerol ester	-	6150000	7500000	9
pmb0164	4	C21H38O4	MAG(18:2)isomer1	Lipids	Glycerol ester	-	1310000	1120000	9
pmb0296	5	C21H40O4	MAG(18:1)isomer2	Lipids	Glycerol ester	-	265000	299000	9
pmb0484	5	C5H13NO	Choline	Alkaloids	Alkaloids	62-49-7	4870000	5130000	9
pmb0496	1	C15H22N4O3	N-Feruloyl agmatine	Alkaloids	Phenolamine	-	5800000	2060000	9
pmb0542	2	C24H22O14	Cyanidin 3-O-malonylhexoside	Flavonoids	Anthocyanins	-	1380000	3900000	9
pmb0550	2	C21H21O11	Cyanidin 3-O-glucoside(Kuromanin)	Flavonoids	Anthocyanins	7084-24-4	184000000	570000000	9
pmb0563	5	C16H13O6	Peonidin	Flavonoids	Anthocyanins	134-01-0	518000	508000	9
pmb0764	5	C6H9NOS	4-Methyl-5-thiazoleethanol	Others	Others	137-00-8	356000	377000	9
pmb0767	5	C18H39NO2	D-erythro-Dihydrosphingosine	Lipids	Sphingolipids	764-22-7	14000	13300	9
pmb0774	6	C10H12N2O	N-Hydroxy tryptamine	Others	Others	-	35000000	56800000	9
pmb0837	6	C30H24O12	Procyanidin A3	Tannins	Proanthocyanidins	86631-39-2	1990000	3290000	9
pmb0854	5	C26H48NO7P	LysoPC 18:3	Lipids	LPC	-	3860000	4480000	9
pmb0856	5	C23H46NO7P	LysoPE 18:1(2n isomer)	Lipids	LPE	-	3470000	4360000	9
pmb0863	6	C24H46NO7P	LysoPC 16:2(2n isomer)	Lipids	LPC	-	709000	1010000	9
pmb0865	5	C26H48NO7P	LysoPC 18:3(2n isomer)	Lipids	LPC	-	3690000	4220000	9
pmb0874	5	C23H44NO7P	LysoPE 18:2(2n isomer)	Lipids	LPE	-	3910000	4440000	9
pmb0890	5	C21H38O4	MAG(18:2)	Lipids	Glycerol ester	-	9310000	8850000	9
pmb0896	4	C14H20N2O3	N'-Feruloyl putrescine	Alkaloids	Phenolamine	-	141000	91800	9
pmb1605	5	C21H36O4	MAG(18:3)isomer3	Lipids	Glycerol ester	-	28000000	27800000	9
pmb1656	4	C21H36O4	MAG(18:3)isomer4	Lipids	Glycerol ester	-	3760000	3150000	9
pmb2221	5	C18H39NO3	4-Hydroxysphinganine	Lipids	Sphingolipids	554-62-1	120000	122000	9
pmb2325	5	C21H36O4	MAG(18:3)isomer2	Lipids	Glycerol ester	-	2170000	2350000	9
pmb2444	4	C21H36O4	MAG(18:3)isomer1	Lipids	Glycerol ester	-	5900000	5160000	9
pmb2591	1	C13H14N2O3	Acetyltryptophan	Amino acids and derivatives	Amino acids and derivatives	2280-01-5	3870000	2420000	9
pmb2620	5	C11H12O4	3,4-Dimethoxycinnamic acid	Phenolic acids	Phenolic acids	14737-89-4	59900	61400	9
pmb2784	5	C18H30O3	13-HOTrE	Lipids	Free fatty acids	87984-82-5	261000	339000	9
pmb2786	5	C18H30O3	9-HOTrE	Lipids	Free fatty acids	89886-42-0	381000	461000	9
pmb2787	5	C18H30O3	9-KODE	Lipids	Free fatty acids	54232-59-6	240000	239000	9
pmb2799	4	C18H32O3	12,13-EODE	Lipids	Free fatty acids	6799-85-5	318000	274000	9
pmb2871	2	C13H16O9	2,5-Dihydroxy benzoic acid O-hexside	Phenolic acids	Phenolic acids	-	5570000	20300000	9
pmb2922	5	C15H24N2O17P2	Uridine 5'-diphospho-D-glucose	Nucleotides and derivatives	Nucleotides and derivatives	133-89-1	853000	910000	9
pmb2947	2	C45H38O18	Catechin-catechin-catechin	Tannins	Proanthocyanidins	-	873000	2400000	9
pmb2957	2	C24H18O10	Cyanidin O-syringic acid	Flavonoids	Anthocyanins	-	2180000	13100000	9
pmb2959	6	C23H22O12	Cyanidin O-acetylhexoside	Flavonoids	Anthocyanins	-	59800	98600	9
pmb2999	6	C22H22O11	Chrysoeriol 5-O-hexoside	Flavonoids	Flavonoid	-	153000	281000	9
pmb3000	5	C24H24O12	Chrysoeriol O-acetylhexoside	Flavonoids	Flavonoid	-	251000	319000	9
pmb3006	6	C21H20O10	Apigenin 7-O-glucoside(Cosmosiin)	Flavonoids	Flavonoid	578-74-5	550000	1040000	9
pmb3012	6	C22H22O11	Chrysoeriol 7-O-hexoside	Flavonoids	Flavonoid	-	167000	235000	9
pmb3013	6	C24H24O13	Isorhamnetin O-acetyl-hexoside	Flavonoids	Flavonols	-	1700000	2710000	9
pmb3066	2	C22H26O12	5-O-p-Coumaroyl shikimic acid O-hexoside	Phenolic acids	Phenolic acids	-	9	577000	9
pmb3068	5	C16H18O8	1-O-p-Coumaroyl quinic acid	Phenolic acids	Phenolic acids	-	539000	585000	9
pmb3072	2	C22H26O12	3-O-p-coumaroyl shikimic acid O-hexoside	Phenolic acids	Phenolic acids	-	197000	534000	9
pmb3074	5	C16H18O8	3-O-p-Coumaroyl quinic acid	Phenolic acids	Phenolic acids	1899-30-5	4380000	5320000	9
pmb3114	2	C30H26O11	Epicatechin-epiafzelechin	Tannins	Proanthocyanidins	-	28500	79400	9
pmd0130	5	C22H46NO7P	LysoPC 14:0(2n isomer)	Lipids	LPC	-	1130000	1230000	9
pmd0132	5	C24H50NO7P	LysoPC 16:0(2n isomer)	Lipids	LPC	-	7680000	9160000	9
pmd0136	5	C26H54NO7P	LysoPC 18:0	Lipids	LPC	-	197000	244000	9
pmd0160	5	C21H44NO7P	LysoPE 16:0(2n isomer)	Lipids	LPE	-	6010000	6150000	9
pme0014	5	C5H9NO4	L-Glutamic acid	Amino acids and derivatives	Amino acids and derivatives	56-86-0	11000000	10900000	9
pme0021	4	C9H11NO2	L-Phenylalanine	Amino acids and derivatives	Amino acids and derivatives	63-91-2	54400000	42800000	9
pme0026	4	C6H14N2O2	L-(+)-Lysine	Amino acids and derivatives	Amino acids and derivatives	56-87-1	3000000	2210000	9
pme0057	5	C4H9NO2S	Homocysteine	Amino acids and derivatives	Amino acids and derivatives	6027-13-0	909000	908000	9
pme0152	5	C5H8N2O2	5,6-Dihydro-5-methyluracil	Nucleotides and derivatives	Nucleotides and derivatives	696-04-8	255000	291000	9
pme0170	4	C8H16N4O3	N-α-Acetyl-L-arginine	Amino acids and derivatives	Amino acids and derivatives	155-84-0	776000	536000	9
pme0181	5	C7H11N3O2	1-Methylhistidine	Amino acids and derivatives	Amino acids and derivatives	332-80-9	106000	119000	9
pme0253	4	C8H15NO3	N-Acetyl-L-leucine	Amino acids and derivatives	Amino acids and derivatives	1188-21-2	509000	393000	9
pme0271	4	C4H4O4	Maleic acid	Organic acids	Organic acids	110-16-7	13800	9540	9
pme0281	5	C8H6O4	Terephthalic acid	Phenolic acids	Phenolic acids	100-21-0	5540000	5500000	9
pme0282	5	C8H6O4	Phthalic acid	Organic acids	Organic acids	88-99-3	579000	608000	9
pme0321	4	C21H20O10	Kaempferol 7-O-rhamnoside	Flavonoids	Flavonols	20196-89-8	306000	229000	9
pme0369	4	C27H30O15	Kaempferol 3-O-rutinoside(Nicotiflorin)	Flavonoids	Flavonols	17650-84-9	2100000	1570000	9
pme0443	5	C23H25O12	Malvidin 3-O-galactoside	Flavonoids	Anthocyanins	30113-37-2	555000	698000	9
pme0444	5	C23H25O12	Malvidin 3-O-glucoside(Oenin)	Flavonoids	Anthocyanins	18470-06-9	718000	904000	9
pme0460	6	C15H14O6	L-Epicatechin	Flavonoids	Flavanols	490-46-0	2420000	3970000	9
pme0513	1	C5H12O5	Xylitol	Others	Saccharides and Alcohols	87-99-0	263000	147000	9
pme1086	5	C10H17N3O6S	Glutathione reduced form	Amino acids and derivatives	Amino acids and derivatives	70-18-8	5060000	5760000	9
pme1109	5	C5H5N5O	Guanine	Nucleotides and derivatives	Nucleotides and derivatives	73-40-5	7070000	7370000	9
pme1178	4	C10H13N5O5	Guanosine	Nucleotides and derivatives	Nucleotides and derivatives	118-00-3	5810000	5280000	9
pme1201	5	C15H14O5	Phloretin	Flavonoids	Chalcones	60-82-2	690000	776000	9
pme1228	1	C11H12N2O3	5-Hydroxy-L-tryptophan	Amino acids and derivatives	Amino acids and derivatives	56-69-9	1990000	883000	9
pme1286	6	C14H20N6O5S	S-(5'-Adenosy)-L-homocysteine	Amino acids and derivatives	Amino acids and derivatives	979-92-0	564000	879000	9
pme1373	4	C9H14N3O7P	2'-Deoxycytidine-5'-monophosphate	Nucleotides and derivatives	Nucleotides and derivatives	1032-65-1	46100	38200	9
pme1383	5	C8H11NO3	Pyridoxine	Others	Vitamin	65-23-6	3140000	3350000	9
pme1397	6	C15H11O5	Pelargonidin	Flavonoids	Anthocyanins	134-04-3	87400	126000	9
pme1398	2	C21H21O12	Delphinidin 3-O-glucoside(Mirtillin)	Flavonoids	Anthocyanins	6906-38-3	1230000	47400000	9
pme1439	4	C9H8O3	p-Coumaric acid	Phenolic acids	Phenolic acids	501-98-4	362000	253000	9
pme1724	6	C8H8O2	Methyl benzoate	Phenolic acids	Phenolic acids	93-58-3	620000	1360000	9
pme1773	2	C27H31O15+	Cyanidin 3-O-rutinoside (Keracyanin)	Flavonoids	Anthocyanins	28338-59-2	9	21100000	9
pme1786	4	C29H35O17	Malvidin 3,5-diglucoside(Malvin)	Flavonoids	Anthocyanins	16727-30-3	124000	108000	9
pme1793	1	C27H31O15+	Pelargonin	Flavonoids	Anthocyanins	17334-58-6	22100000	14100000	9
pme1816	6	C16H18O9	Neochlorogenic acid(5-O-Caffeoylquinic acid)	Phenolic acids	Phenolic acids	906-33-2	10300000	14300000	9
pme1936	5	C4H7N3O	Creatinine	Organic acids	Organic acids	60-27-5	341000	375000	9
pme2024	6	C10H12N2O	Serotonin	Alkaloids	Plumerane	50-67-9	29600000	54800000	9
pme2122	6	C5H9N3	Histamine	Amino acids and derivatives	Amino acids and derivatives	51-45-6	2170000	3490000	9
pme2253	4	C6H10O6	L-Gulonic-γ-lactone	Others	Saccharides and Alcohols	1128-23-0	329000	236000	9
pme2266	5	C10H16N2O3S	Biotin	Others	Vitamin	58-85-5	5900000	6580000	9
pme2459	1	C21H20O11	Luteolin 7-O-glucoside(Cynaroside)	Flavonoids	Flavonoid	5373-11-5	51300000	9	9
pme2482	5	C7H6O3	Protocatechuic aldehyde	Flavonoids	Flavanols	139-85-5	4060000	4030000	9
pme2559	5	C6H9NO5	N-Acetylaspartate	Amino acids and derivatives	Amino acids and derivatives	997-55-7	44500	42800	9
pme2746	4	C27H33N9O15P2	Flavin adenine dinucleotide(FAD)	Nucleotides and derivatives	Nucleotides and derivatives	146-14-5	270000	228000	9
pme2954	5	C15H10O7	Quercetin	Flavonoids	Flavonols	117-39-5	2540000	2460000	9
pme3011	6	C4H9NO2	γ-Aminobutyric acid	Organic acids	Organic acids	56-12-2	290000	445000	9
pme3017	5	C4H9NO2	2-Aminoisobutyric acid	Amino acids and derivatives	Amino acids and derivatives	62-57-7	8070000	8800000	9
pme3033	5	C4H9NO2	N,N-Dimethylglycine	Amino acids and derivatives	Amino acids and derivatives	1118-68-9	597000	795000	9
pme3256	2	C28H33O14+	Delphinidin 3-O-rutinoside (Tulipanin)	Flavonoids	Anthocyanins	58285-26-0	2170000	122000000	9
pme3388	4	C7H16N4O2	H-HomoArg-OH	Amino acids and derivatives	Amino acids and derivatives	156-86-5	1790000	1590000	9
pme3392	2	C21H21O10+	Pelargonidin 3-O-beta-D-glucoside（Callistephin chloride)	Flavonoids	Anthocyanins	18466-51-8	3660000	11200000	9
pme3827	5	C9H11NO4	3,4-Dihydroxy-DL-phenylalanine	Amino acids and derivatives	Amino acids and derivatives	63-84-3	1840000	2370000	9
pmf0203	2	C22H23ClO11	Peonidin 3-O-glucoside chloride	Flavonoids	Anthocyanins	6906-39-4	9	58900000	9
pmf0263	5	C15H11O4	Apigeninidin chloride	Flavonoids	Anthocyanins	1151-98-0	25300	25900	9
pmf0374	6	C22H22O12	2,6-Dimethyl-7-octene-2,3,6-triol	Flavonoids	Flavonoid	5041-82-7	256000	589000	9
pmn001367	2	C13H16O9	Protocatechuic acid-4-glucoside	Phenolic acids	Phenolic acids	-	5700000	20400000	9
pmn001378	4	C26H32O11	Terpineol monoglucoside	Lignans and Coumarins	Lignans	-	1060000	896000	9
pmn001419	1	C15H18O8	1-O-[(E)-p-Cumaroyl]-β-D-glucopyranose	Phenolic acids	Phenolic acids	-	5370000	3210000	9
pmn001420	4	C15H18O9	1-O-[(E)-Caffeoyl]-β-D-glucopyranose	Phenolic acids	Phenolic acids	-	14900000	13800000	9
pmn001421	5	C16H18O8	3-O-(E)-p-Coumaroyl quinic acid	Phenolic acids	Phenolic acids	87099-71-6	4140000	4700000	9
pmn001525	4	C23H26O11	3,5-Di-O-galloylshikimic acid	Phenolic acids	Phenolic acids	95753-52-9	97000	90700	9
pmn001578	4	C16H32O2	Hexadecanoic acid	Phenolic acids	Phenolic acids	57-10-3	85200000	80600000	9
pmn001606	6	C20H38O2	Eicosenoic acid	Lipids	Free fatty acids	26764-41-0	2320000	4920000	9
pmn001627	5	C13H16O10	Glucogallin	Phenolic acids	Phenolic acids	58511-73-2	1270000	1520000	9
pmn001645	6	C24H22O14	Isorhamnetin 3-O-β-(2''-O-acetyl-β-D-glucuronide)	Flavonoids	Flavonols	-	3690000	5910000	9
pmn001646	2	C45H38O18	Procyanidin C1	Tannins	Proanthocyanidins	37064-30-5	563000	1780000	9
pmn001647	6	C45H38O18	Procyanidin C2	Tannins	Proanthocyanidins	37064-31-6	737000	1220000	9
pmn001667	2	C30H26O12	Procyanidin B4	Tannins	Proanthocyanidins	29106-51-2	299000	927000	9
pmn001680	6	C9H8O3	Coumaric acid	Phenolic acids	Phenolic acids	500-05-0	769000	1440000	9
pmn001682	4	C9H8O4	Sorbic acid	Phenolic acids	Phenolic acids	110-44-1	3840000	2540000	9
pmn001691	6	C18H32O5	9,12,13-Trihyroxy-10,15-octadecadienoic acid	Lipids	Free fatty acids	-	83200	144000	9
pmn001702	6	C21H18O12	Tetahydroxy-flavone-7-O-β-D-glucuronide	Flavonoids	Flavonoid	-	80100	113000	9
pmn001744	4	C31H42O18	Neonuezhenide	Others	Others	96382-91-1	113000	92400	9
pmp000172	1	C23H24O11	5,2'-Dihydroxy-7,8-dimethoxyflavone glycosides	Flavonoids	Flavonoid	-	270000	59900	9
pmp000231	6	C16H18O8	Trans-3-O-p-coumaric quinic acid	Phenolic acids	Phenolic acids	-	2740000	3870000	9
pmp000379	1	C25H26O5	6,8-Diprenylgenistein	Tannins	Proanthocyanidins	51225-28-6	596000	361000	9
pmp000460	2	C17H17NO3	N-cis-Paprazine	Alkaloids	Phenolamine	-	13700	129000	9
pmp000544	4	C16H18O9	Chlorogenic Acid	Phenolic acids	Phenolic acids	327-97-9	17800000	12800000	9
pmp000545	4	C16H18O9	4-Caffeoylquinic acid	Phenolic acids	Phenolic acids	905-99-7	3680000	2420000	9
pmp000572	2	C15H10O6	Luteolin	Flavonoids	Flavonoid	491-70-3	506000	3140000	9
pmp000579	5	C22H22O11	Diosmetin-7-O-galactoside	Flavonoids	Flavonoid	-	17800000	17800000	9
pmp000587	4	C24H22O14	Luteolin-7-O-(6'-O-malonyl)-β-D-glucoside	Flavonoids	Flavonoid	-	948000	674000	9
pmp000595	2	C27H30O16	Luteolin-7,3'-Di-O-β-D-Glucoside	Flavonoids	Flavonoid	257-724-7	9	6670000	9
pmp000596	6	C27H30O17	Quercetin 3,7-bis-O-β-D-glucoside	Flavonoids	Flavonols	-	1990000	3160000	9
pmp001079	5	C27H30O15	Lonicerin	Flavonoids	Flavonoid	20633-84-5	22900000	22100000	9
pmp001163	5	C22H22O11	Tectoridin	Flavonoids	Isoflavones	611-40-5	1130000	1080000	9
pmp001164	1	C23H24O12	Iristectorin B	Flavonoids	Isoflavones	94396-09-5	186000	25100	9
pmp001178	2	C17H17NO3	N-cis-sinapoyltyramine	Alkaloids	Phenolamine	-	16200	129000	9
pmp001270	6	C24H48NO7P	LysoPC(16:2)	Lipids	LPC	-	13700000	21100000	9
pmp001276	6	C33H56O14	2,3-Dihydroxypropyl-9,12,15-octadecatrienoate-hexose-hexose	Lipids	Free fatty acids	-	10800000	19800000	9
pmp001280	6	C23H46NO7P	3-{[(2-Aminoethoxy)(hydroxy)phosphoryl]oxy}-2-hydroxypropyl-9,12-octadecenoate	Alkaloids	Alkaloids	-	3320000	5570000	9
pmp001283	5	C21H38O4	Glyceryl linoleate	Lipids	Glycerol ester	26545-74-4	943000	962000	9
pmp001284	5	C19H38O4	Glycerin Monopalmitate	Lipids	Glycerol ester	542-44-9	54100	63700	9
pmp001285	5	C8H4O3	Phthalic anhydride	Phenolic acids	Phenolic acids	85-44-9	20000000	19400000	9
pmp001286	5	C26H54NO7P	LysoPC(18:0)	Lipids	LPC	-	1910000	2240000	9
pmp001287	4	C8H9N	N-Benzylmethylene isomethylamine	Alkaloids	Alkaloids	-	22700000	20300000	9
pmp001309	5	C21H20O12	6-Hydroxykaempferol-7-O-glucoside	Flavonoids	Flavonols	-	17100000	17800000	9
